# Supplementary material for: BZW2/5MP1 acts as a promising target in hepatocellular carcinoma
Source: J Cancer. 2021 Jun 22;12(17):5125–35. doi: 10.7150/jca.53282 (PMC8317536; doi:10.7150/jca.53282)
Supplement: Supplementary file 2 — Supplementary table 1. [file jcav12p5125s2.xlsx]

## Sheet: BZW2
gene	Statistic(pearson)	P-value	FDR (BH)
CBX3	0.666096	6.38366e-49	6.35876e-45
CCT6A	0.64935	8.46213e-46	5.61942e-42
CCT2	0.647959	1.50706e-45	7.50591e-42
NPM1	0.617765	2.04284e-40	8.1395e-37
NCL	0.614135	7.76477e-40	2.57816e-36
LYAR	0.590281	3.31573e-36	8.25701e-33
WDR12	0.576548	3.00097e-34	6.64281e-31
MKI67IP	0.572442	1.10821e-33	2.00706e-30
CCT5	0.564123	1.47878e-32	2.26617e-29
SSB	0.558854	7.35166e-32	9.15373e-29
ATIC	0.555675	1.90793e-31	2.00051e-28
CCT4	0.551987	5.6958e-31	5.40342e-28
RUVBL1	0.551816	5.99074e-31	5.42488e-28
CCT7	0.550184	9.6738e-31	8.1056e-28
DKC1	0.550152	9.76481e-31	8.1056e-28
EIF3D	0.549097	1.32947e-30	1.05942e-27
RIOK1	0.545517	3.7564e-30	2.70979e-27
FARSB	0.545347	3.94459e-30	2.70979e-27
DCAF13	0.543065	7.59557e-30	5.04396e-27
NOP56	0.539442	2.12728e-29	1.24646e-26
RRP12	0.53912	2.33025e-29	1.32638e-26
EIF3B	0.537714	3.46241e-29	1.91606e-26
GTPBP4	0.531205	2.11313e-28	1.13778e-25
ABCF2	0.529936	2.9932e-28	1.56923e-25
EIF4A1	0.529703	3.19042e-28	1.62973e-25
PNO1	0.5265	7.62667e-28	3.79846e-25
RAN	0.522179	2.43557e-27	1.15527e-24
EIF3H	0.519449	5.02888e-27	2.32989e-24
NOB1	0.51521	1.53054e-26	6.77589e-24
EIF3E	0.512607	3.00828e-26	1.22308e-23
BYSL	0.511607	3.89408e-26	1.52113e-23
DNAJC2	0.509202	7.21749e-26	2.61431e-23
PABPC4	0.508107	9.54504e-26	3.22299e-23
TTC27	0.507465	1.12379e-25	3.73137e-23
FAM60A	0.506875	1.30528e-25	4.26292e-23
PAK1IP1	0.505721	1.74819e-25	5.52816e-23
WDR75	0.504499	2.37944e-25	7.40675e-23
CDC123	0.504318	2.49004e-25	7.63178e-23
NUDCD1	0.503921	2.75164e-25	8.07783e-23
BRIX1	0.503899	2.7664e-25	8.07783e-23
RALA	0.503622	2.96579e-25	8.44065e-23
CIRH1A	0.503561	3.01167e-25	8.45049e-23
GARS	0.500652	6.22607e-25	1.67616e-22
RPL7	0.49677	1.62374e-24	3.89736e-22
NAT10	0.49353	3.58006e-24	8.29326e-22
GYG1	0.492503	4.59218e-24	1.02677e-21
KIAA0020	0.492461	4.63857e-24	1.02677e-21
GPR172A	0.491259	6.1998e-24	1.33158e-21
G6PD	0.491248	6.21608e-24	1.33158e-21
MYC	0.490334	7.74589e-24	1.62435e-21
IPO4	0.489574	9.29569e-24	1.88968e-21
WDR43	0.487552	1.50634e-23	2.91353e-21
EEF1E1	0.48716	1.65341e-23	3.12377e-21
PABPC1	0.486655	1.86415e-23	3.4708e-21
CCDC86	0.486452	1.95646e-23	3.60894e-21
NOP58	0.486049	2.15216e-23	3.93352e-21
PUS7	0.485403	2.508e-23	4.5013e-21
XPO5	0.483735	3.71552e-23	6.49303e-21
TRIM28	0.481127	6.8403e-23	1.15485e-20
MYBBP1A	0.480798	7.38632e-23	1.23656e-20
GNL3	0.480535	7.85098e-23	1.30339e-20
TSR1	0.480289	8.31486e-23	1.369e-20
FAM49B	0.479157	1.08099e-22	1.75085e-20
NAP1L1	0.478567	1.23909e-22	1.94371e-20
SMYD5	0.47849	1.26145e-22	1.96332e-20
CLIC1	0.47712	1.72995e-22	2.63461e-20
IMPDH2	0.477113	1.73243e-22	2.63461e-20
VARS	0.476721	1.89598e-22	2.8615e-20
NOP2	0.4764	2.04091e-22	3.05707e-20
NUP93	0.475597	2.45313e-22	3.64711e-20
SNHG4	0.47504	2.78643e-22	4.08171e-20
KIAA1549	0.474318	3.28548e-22	4.64208e-20
TNFRSF21	0.473804	3.6932e-22	5.18141e-20
CAD	0.473717	3.76763e-22	5.24887e-20
NLE1	0.472266	5.23665e-22	7.09691e-20
PRMT1	0.471754	5.87881e-22	7.91336e-20
NUP37	0.46999	8.74919e-22	1.13922e-19
CDK7	0.468752	1.15462e-21	1.47451e-19
YBX1	0.467404	1.56014e-21	1.97968e-19
C12orf11	0.467321	1.58921e-21	2.00382e-19
RNF145	0.465217	2.53522e-21	3.11769e-19
HEATR2	0.464049	3.28083e-21	3.96126e-19
UTP14A	0.463866	3.41603e-21	4.05084e-19
C10orf2	0.462724	4.38997e-21	5.11445e-19
MPP6	0.461751	5.43267e-21	6.29242e-19
IARS	0.461515	5.72109e-21	6.58818e-19
DDX31	0.461166	6.17409e-21	7.06897e-19
EIF2S3	0.461088	6.2795e-21	7.14858e-19
TAF1D	0.459758	8.3883e-21	9.28398e-19
RARS	0.459563	8.75169e-21	9.63266e-19
STARD3NL	0.456212	1.80441e-20	1.93266e-18
EPRS	0.455337	2.17655e-20	2.29425e-18
HEATR1	0.454876	2.40257e-20	2.51916e-18
SPATA17	0.453232	3.41104e-20	3.55784e-18
GPATCH4	0.451983	4.4459e-20	4.58919e-18
THADA	0.451187	5.26094e-20	5.4025e-18
HSP90AB1	0.450922	5.56429e-20	5.6557e-18
DHX37	0.450413	6.19362e-20	6.26341e-18
CCT3	0.449204	7.98607e-20	7.95493e-18
UCK2	0.448705	8.86728e-20	8.65951e-18
RSL1D1	0.448594	9.07691e-20	8.79974e-18
MARCKSL1	0.448582	9.09922e-20	8.79974e-18
OLA1	0.448278	9.69697e-20	9.28764e-18
LIMK1	0.446954	1.2784e-19	1.20133e-17
ANKMY2	0.444336	2.19998e-19	2.01046e-17
HNRNPU	0.44343	2.65169e-19	2.39036e-17
E2F5	0.44278	3.03134e-19	2.72028e-17
STIP1	0.441749	3.74492e-19	3.33064e-17
ARHGAP39	0.44164	3.82961e-19	3.39082e-17
CDK6	0.440813	4.53448e-19	3.99716e-17
CCT8	0.44034	4.99411e-19	4.38293e-17
GAS5	0.439153	6.35756e-19	5.50676e-17
PPIA	0.438299	7.55947e-19	6.46351e-17
ADSL	0.438268	7.60713e-19	6.47646e-17
AP4M1	0.437005	9.81704e-19	8.32234e-17
C20orf199	0.436547	1.07646e-18	9.04861e-17
MTHFD1L	0.434165	1.73535e-18	1.4227e-16
DIMT1L	0.433787	1.8711e-18	1.52147e-16
YARS2	0.433528	1.97039e-18	1.58923e-16
LHFPL2	0.433382	2.02858e-18	1.62957e-16
SLC7A1	0.432973	2.20048e-18	1.7396e-16
RIPK2	0.432805	2.27542e-18	1.79174e-16
TRMT6	0.432552	2.39281e-18	1.85485e-16
NME1	0.432217	2.55735e-18	1.97471e-16
CSE1L	0.432082	2.62668e-18	2.02041e-16
TCOF1	0.431847	2.75188e-18	2.10857e-16
CD3EAP	0.431559	2.91333e-18	2.22373e-16
EPS8L3	0.431374	3.022e-18	2.28914e-16
IGBP1	0.43092	3.30573e-18	2.47582e-16
PVT1	0.430689	3.45959e-18	2.58135e-16
BOP1	0.430633	3.49823e-18	2.59893e-16
EIF3M	0.430617	3.50924e-18	2.59893e-16
WDR3	0.429731	4.17863e-18	3.07183e-16
FOXK1	0.42881	5.00757e-18	3.65424e-16
RRS1	0.427232	6.81936e-18	4.86936e-16
RNF216	0.425126	1.02699e-17	7.12878e-16
RPL17	0.424292	1.20689e-17	8.26241e-16
YWHAZ	0.42324	1.47839e-17	1.00179e-15
STK17A	0.423077	1.52532e-17	1.03008e-15
EEF1B2	0.422729	1.63084e-17	1.09393e-15
RBM28	0.422244	1.79027e-17	1.19684e-15
PPRC1	0.422014	1.87107e-17	1.24667e-15
TATDN1	0.42167	1.99851e-17	1.32715e-15
PPM1G	0.421623	2.01662e-17	1.33472e-15
ZNF485	0.42097	2.28476e-17	1.49236e-15
RBMX	0.420634	2.43642e-17	1.58105e-15
MPV17	0.420516	2.4918e-17	1.61174e-15
NACA	0.420386	2.55462e-17	1.64703e-15
RHOBTB1	0.420201	2.64634e-17	1.70066e-15
NRBP1	0.420146	2.67388e-17	1.71103e-15
EIF4B	0.419927	2.78797e-17	1.7745e-15
HDAC2	0.419757	2.8796e-17	1.82118e-15
POP1	0.419231	3.18244e-17	2.00635e-15
C1QBP	0.419175	3.21677e-17	2.02159e-15
HMGA1	0.418856	3.41733e-17	2.13417e-15
DDX27	0.41861	3.58096e-17	2.22937e-15
PHF14	0.418359	3.75533e-17	2.32214e-15
RPL5	0.418166	3.89472e-17	2.38795e-15
RPL10A	0.417778	4.19158e-17	2.53814e-15
GNB2L1	0.416473	5.36217e-17	3.19836e-15
HNRNPL	0.415741	6.15285e-17	3.6373e-15
CDK4	0.415544	6.38487e-17	3.75219e-15
HSPH1	0.415461	6.48566e-17	3.80022e-15
TBRG4	0.415058	6.99392e-17	4.08601e-15
UBAP2	0.414939	7.15146e-17	4.16583e-15
PES1	0.414375	7.94848e-17	4.57658e-15
PWP1	0.41432	8.03025e-17	4.61033e-15
DSCC1	0.414017	8.49794e-17	4.85089e-15
PDCD11	0.41393	8.63627e-17	4.91577e-15
HSPD1	0.413662	9.07886e-17	5.15296e-15
SRPK1	0.413406	9.52375e-17	5.37485e-15
RPL6	0.41189	1.26231e-16	7.02448e-15
MRTO4	0.411635	1.3233e-16	7.32301e-15
INTS8	0.411144	1.44929e-16	7.93205e-15
U2AF2	0.410907	1.51415e-16	8.26437e-15
CS	0.410764	1.55461e-16	8.462e-15
CWC27	0.410409	1.66016e-16	8.93887e-15
RBM45	0.410322	1.68675e-16	9.05679e-15
C7orf70	0.410308	1.69116e-16	9.05679e-15
MRPL50	0.410255	1.70772e-16	9.12098e-15
KIAA0114	0.410082	1.76325e-16	9.3424e-15
TEX10	0.409925	1.81484e-16	9.59026e-15
DDN	0.409743	1.87666e-16	9.86457e-15
HNRNPA1L2	0.408552	2.33563e-16	1.20545e-14
MMS19	0.408402	2.40086e-16	1.23591e-14
UBE2E1	0.408282	2.45411e-16	1.25855e-14
MGC87042	0.408186	2.49777e-16	1.27591e-14
TKT	0.407382	2.89354e-16	1.46128e-14
RPS3A	0.406975	3.11657e-16	1.56789e-14
DDX56	0.406829	3.20074e-16	1.60618e-14
NOLC1	0.406645	3.30939e-16	1.65037e-14
SSBP1	0.406638	3.31366e-16	1.65037e-14
PPIAL4C	0.405501	4.07487e-16	2.0094e-14
AHSA1	0.405263	4.25428e-16	2.09268e-14
CLEC2D	0.405126	4.3616e-16	2.13493e-14
RRP15	0.405082	4.39642e-16	2.1467e-14
RPL23AP82	0.404734	4.68264e-16	2.26977e-14
GTF2F2	0.404682	4.72702e-16	2.28572e-14
METTL1	0.404619	4.78121e-16	2.30633e-14
SNRPD1	0.40456	4.83203e-16	2.32521e-14
SNX5	0.403389	5.96968e-16	2.83162e-14
LPCAT1	0.403179	6.20051e-16	2.92717e-14
PDCD2L	0.40269	6.77012e-16	3.181e-14
C3orf26	0.402546	6.94807e-16	3.25693e-14
PPIL1	0.402038	7.61174e-16	3.55965e-14
FXR1	0.402014	7.64396e-16	3.56635e-14
RPS23	0.401946	7.73736e-16	3.60149e-14
NPM3	0.401884	7.8239e-16	3.63328e-14
ZNF581	0.401258	8.753e-16	4.04588e-14
SMARCAL1	0.400684	9.69798e-16	4.4723e-14
KARS	0.40053	9.96882e-16	4.58658e-14
TSEN2	0.400337	1.03166e-15	4.73567e-14
ZC3H15	0.400193	1.05862e-15	4.83713e-14
RPLP0	0.399813	1.1328e-15	5.14071e-14
SERPINB1	0.399745	1.14647e-15	5.19093e-14
KDELR1	0.398805	1.35502e-15	6.07988e-14
RPS3	0.398243	1.49689e-15	6.65648e-14
MFSD10	0.398042	1.55118e-15	6.86723e-14
NHP2L1	0.397637	1.66623e-15	7.34394e-14
POLR1C	0.397208	1.79744e-15	7.87e-14
TMEM67	0.397182	1.80562e-15	7.8885e-14
RPIA	0.397008	1.86199e-15	8.11697e-14
ANP32B	0.396669	1.97663e-15	8.57918e-14
RPS2	0.396653	1.9821e-15	8.58423e-14
KDM1A	0.39661	1.99727e-15	8.63116e-14
RPL8	0.39631	2.10548e-15	9.03997e-14
CMTM7	0.396089	2.18894e-15	9.37807e-14
HCG18	0.396024	2.21391e-15	9.46471e-14
NUFIP1	0.395219	2.55026e-15	1.0856e-13
LOC388796	0.394825	2.73239e-15	1.15818e-13
RP9P	0.394219	3.03769e-15	1.28486e-13
ENO1	0.394019	3.14581e-15	1.32399e-13
NOP16	0.394011	3.15015e-15	1.32399e-13
CTSC	0.39287	3.84328e-15	1.60853e-13
RPS4X	0.392424	4.15291e-15	1.72723e-13
ADAM9	0.392398	4.17162e-15	1.7314e-13
SMOX	0.392273	4.26278e-15	1.76555e-13
HSF1	0.392024	4.45088e-15	1.83583e-13
ITPA	0.391406	4.95385e-15	2.03067e-13
NIP7	0.391382	4.97431e-15	2.03249e-13
DDX1	0.391268	5.07355e-15	2.06698e-13
TMEM206	0.390935	5.37393e-15	2.18489e-13
PABPC3	0.390912	5.39523e-15	2.18908e-13
PRR7	0.390635	5.65951e-15	2.28699e-13
RPS18	0.390097	6.20969e-15	2.49918e-13
BEND3	0.389858	6.47067e-15	2.59374e-13
PLEKHB2	0.389671	6.68248e-15	2.6679e-13
TPD52L2	0.389263	7.16831e-15	2.84476e-13
WDR46	0.389061	7.42149e-15	2.93938e-13
C7orf36	0.3889	7.62929e-15	3.01569e-13
DCUN1D5	0.388529	8.1306e-15	3.20748e-13
MRPL3	0.386686	1.11381e-14	4.32541e-13
RRP9	0.386532	1.14348e-14	4.43198e-13
C7orf44	0.386443	1.16078e-14	4.49032e-13
BTF3	0.386363	1.17678e-14	4.54339e-13
RPL7A	0.386303	1.18883e-14	4.58103e-13
NOP14	0.386072	1.23639e-14	4.75507e-13
RPL26	0.386017	1.24801e-14	4.78133e-13
BAMBI	0.385596	1.34057e-14	5.10648e-13
KPNA2	0.385564	1.34771e-14	5.12389e-13
YKT6	0.385456	1.3726e-14	5.20858e-13
TCF3	0.384496	1.61498e-14	6.03632e-13
TTLL4	0.384371	1.64928e-14	6.15298e-13
XRCC6	0.383741	1.83431e-14	6.80504e-13
PNMA1	0.383594	1.88049e-14	6.95048e-13
NCBP2	0.383473	1.9191e-14	7.06696e-13
DBF4	0.383318	1.96989e-14	7.24063e-13
NAA38	0.383218	2.00319e-14	7.34947e-13
MAPRE1	0.383025	2.06941e-14	7.57846e-13
RPS8	0.382671	2.19631e-14	8.00258e-13
DDX10	0.382668	2.19728e-14	8.00258e-13
NKAIN1	0.382536	2.24681e-14	8.16807e-13
BMS1	0.382282	2.34451e-14	8.47682e-13
DLL3	0.382102	2.41648e-14	8.70544e-13
ILF2	0.381787	2.54746e-14	9.16073e-13
PDCD2	0.38155	2.65024e-14	9.51318e-13
RPS5	0.38107	2.87187e-14	1.02717e-12
MED28	0.380966	2.92215e-14	1.0427e-12
SET	0.380839	2.98473e-14	1.06182e-12
ASAP1	0.380522	3.14693e-14	1.11752e-12
ARPC2	0.380304	3.26339e-14	1.15477e-12
SNHG3	0.38012	3.36496e-14	1.18603e-12
TIMM9	0.380111	3.3696e-14	1.18603e-12
KHDRBS1	0.379223	3.90611e-14	1.36762e-12
RPSAP58	0.378946	4.08971e-14	1.42939e-12
WBSCR22	0.378792	4.1951e-14	1.46366e-12
ITGA2	0.378263	4.57907e-14	1.58375e-12
GDI2	0.377921	4.84605e-14	1.67319e-12
HN1	0.377616	5.09581e-14	1.75335e-12
TRMT1	0.37752	5.1773e-14	1.77831e-12
RPS6	0.377416	5.26662e-14	1.80268e-12
RPL12	0.376643	5.98212e-14	2.03372e-12
TMEM69	0.376193	6.4413e-14	2.17498e-12
MRPS23	0.375789	6.88358e-14	2.30478e-12
AIMP1	0.37551	7.20576e-14	2.40861e-12
E2F4	0.37531	7.44496e-14	2.4761e-12
FAM53C	0.37505	7.76931e-14	2.57538e-12
CSNK2A1	0.374845	8.03378e-14	2.64982e-12
PUS1	0.374227	8.88695e-14	2.90716e-12
GAR1	0.37399	9.23729e-14	3.01681e-12
WDR4	0.373478	1.00413e-13	3.26335e-12
HIF1AN	0.373267	1.03911e-13	3.36605e-12
NT5C3	0.37322	1.04709e-13	3.38638e-12
GLRX3	0.373169	1.05583e-13	3.4091e-12
PA2G4	0.373095	1.06857e-13	3.44466e-12
SND1	0.372988	1.08742e-13	3.49414e-12
RPS27A	0.372897	1.1036e-13	3.54041e-12
BTF3L4	0.372596	1.15887e-13	3.70579e-12
VGF	0.372254	1.22485e-13	3.89798e-12
STX1A	0.371818	1.31441e-13	4.16412e-12
ALDOA	0.371479	1.38867e-13	4.37048e-12
WDR77	0.371198	1.45316e-13	4.56623e-12
CSTF2	0.37114	1.46672e-13	4.57995e-12
FRAS1	0.37109	1.47867e-13	4.61002e-12
NOL8	0.370691	1.57701e-13	4.89365e-12
RELN	0.370343	1.66772e-13	5.14309e-12
RPSA	0.370129	1.72638e-13	5.29937e-12
GPN1	0.369939	1.7797e-13	5.45465e-12
HNRNPA1	0.369771	1.82866e-13	5.57895e-12
UBA2	0.369665	1.85994e-13	5.65706e-12
INTS9	0.36961	1.8763e-13	5.69812e-12
DBN1	0.3693	1.97214e-13	5.98005e-12
UBE2MP1	0.368446	2.2611e-13	6.79421e-12
C4orf14	0.368415	2.27262e-13	6.80829e-12
GLA	0.368165	2.36505e-13	7.06396e-12
RANBP1	0.368076	2.39889e-13	7.15428e-12
DNMT3A	0.367862	2.48226e-13	7.39186e-12
RPS10	0.367794	2.50927e-13	7.46116e-12
TRIM16	0.367656	2.56527e-13	7.59366e-12
PPIAL4G	0.367597	2.58972e-13	7.65465e-12
CIZ1	0.367391	2.67592e-13	7.88604e-12
NEK11	0.367134	2.78767e-13	8.20324e-12
CKS2	0.367119	2.79463e-13	8.21158e-12
LAPTM4B	0.366877	2.90419e-13	8.50843e-12
METTL8	0.366557	3.0556e-13	8.91268e-12
SRM	0.366321	3.17241e-13	9.2264e-12
TRIP13	0.36605	3.31188e-13	9.57608e-12
SOX4	0.365934	3.37311e-13	9.73899e-12
THOC5	0.365817	3.4366e-13	9.90795e-12
NACAP1	0.365785	3.4541e-13	9.94402e-12
RCC2	0.365387	3.67875e-13	1.05299e-11
TMEM132A	0.365251	3.7586e-13	1.0743e-11
POLR3D	0.365113	3.84146e-13	1.09641e-11
MARCKS	0.36498	3.92337e-13	1.11183e-11
HNRNPM	0.364828	4.0186e-13	1.13719e-11
RPL13A	0.364633	4.14375e-13	1.16929e-11
SLC7A6	0.364576	4.18124e-13	1.17796e-11
POLR3C	0.364141	4.4784e-13	1.24956e-11
ZNF280A	0.363793	4.73025e-13	1.31431e-11
TRIP10	0.363577	4.89401e-13	1.35792e-11
RAP1GAP2	0.363496	4.95649e-13	1.37334e-11
SSRP1	0.363253	5.14939e-13	1.41694e-11
ADORA2B	0.362777	5.5495e-13	1.51864e-11
C7orf28A	0.36249	5.80426e-13	1.58401e-11
EWSR1	0.36235	5.93352e-13	1.61579e-11
EIF5AL1	0.36231	5.97042e-13	1.62088e-11
SENP3	0.362308	5.97191e-13	1.62088e-11
NUTF2	0.362242	6.03422e-13	1.63556e-11
FTSJ1	0.362033	6.23528e-13	1.67864e-11
LRPPRC	0.361995	6.27244e-13	1.68636e-11
C19orf48	0.360938	7.39704e-13	1.97539e-11
CHRAC1	0.360524	7.88986e-13	2.10349e-11
LEF1	0.360517	7.89786e-13	2.10349e-11
RCOR2	0.360481	7.94274e-13	2.11262e-11
RGS20	0.360402	8.04036e-13	2.13573e-11
SUV39H2	0.360371	8.07994e-13	2.14339e-11
C4orf47	0.360347	8.11041e-13	2.14861e-11
RPL36A	0.360155	8.35584e-13	2.20192e-11
SLCO5A1	0.36	8.55932e-13	2.25256e-11
SLC25A6	0.359687	8.98519e-13	2.3584e-11
FKBP4	0.359442	9.33305e-13	2.44007e-11
NKPD1	0.359321	9.50965e-13	2.48298e-11
SLC39A6	0.359198	9.69332e-13	2.52762e-11
KTI12	0.358654	1.05438e-12	2.73152e-11
EIF4A3	0.358331	1.1083e-12	2.86006e-11
RPS24	0.358242	1.12357e-12	2.89196e-11
MPZL1	0.358066	1.15456e-12	2.96789e-11
MTA3	0.357968	1.17217e-12	3.00153e-11
MATN3	0.357814	1.20037e-12	3.06122e-11
SLC10A3	0.357797	1.20346e-12	3.06122e-11
MARS	0.35772	1.2178e-12	3.09058e-11
NME6	0.357609	1.2389e-12	3.14012e-11
CACYBP	0.35741	1.27728e-12	3.2251e-11
CA9	0.357342	1.29076e-12	3.255e-11
WHSC2	0.357162	1.32708e-12	3.33393e-11
SF3B3	0.356921	1.37709e-12	3.44423e-11
VASP	0.356649	1.43579e-12	3.55327e-11
C7orf68	0.356526	1.46313e-12	3.61222e-11
SPP1	0.356491	1.471e-12	3.62688e-11
EHMT2	0.356156	1.54854e-12	3.80396e-11
NME2	0.356111	1.55925e-12	3.82554e-11
TESC	0.356093	1.56363e-12	3.83157e-11
BOD1	0.355979	1.59108e-12	3.89404e-11
ORC5L	0.355965	1.59465e-12	3.89799e-11
GAD1	0.355921	1.60542e-12	3.9195e-11
RNF24	0.354731	1.92533e-12	4.64925e-11
EIF2S2	0.3546	1.96434e-12	4.73772e-11
MRPL17	0.354303	2.055e-12	4.9504e-11
FBL	0.354196	2.08885e-12	5.02586e-11
RPS12	0.354157	2.10126e-12	5.04963e-11
PPA1	0.354019	2.14568e-12	5.14395e-11
ADRBK2	0.353554	2.30308e-12	5.49484e-11
TEAD2	0.353344	2.37758e-12	5.66582e-11
MAF1	0.35317	2.44107e-12	5.81015e-11
RBM34	0.353086	2.47254e-12	5.85706e-11
LOC645166	0.352877	2.55172e-12	6.03028e-11
GTF3C2	0.352769	2.59417e-12	6.1161e-11
DDX50	0.352647	2.6423e-12	6.21487e-11
CSDAP1	0.352544	2.68369e-12	6.30477e-11
PHF23	0.352304	2.78303e-12	6.51511e-11
SNHG6	0.35226	2.80143e-12	6.5336e-11
ARPC1A	0.352252	2.80512e-12	6.5336e-11
PPP1R14B	0.352141	2.85234e-12	6.60747e-11
SMARCC1	0.352046	2.89354e-12	6.68736e-11
RFX6	0.351997	2.91533e-12	6.72991e-11
FAM136A	0.351923	2.94803e-12	6.7959e-11
CSPP1	0.351917	2.95074e-12	6.7959e-11
RAC1	0.351761	3.02093e-12	6.94954e-11
VDAC2	0.35169	3.05337e-12	7.00798e-11
C11orf49	0.351555	3.11633e-12	7.12786e-11
TPM3	0.351245	3.26534e-12	7.4601e-11
TSN	0.350978	3.3988e-12	7.75611e-11
CSDA	0.350775	3.50417e-12	7.9783e-11
RPL4	0.350761	3.51195e-12	7.98689e-11
B4GALT3	0.350554	3.62285e-12	8.21096e-11
ARMC9	0.35047	3.66845e-12	8.30488e-11
SFPQ	0.350433	3.68937e-12	8.33319e-11
TAF6	0.350426	3.69284e-12	8.33319e-11
DHX9	0.350313	3.75644e-12	8.46558e-11
ATP1B3	0.35001	3.93074e-12	8.84838e-11
RPS13	0.349907	3.99197e-12	8.97608e-11
METTL5	0.349414	4.29808e-12	9.62093e-11
PSMD14	0.349221	4.42374e-12	9.89111e-11
RBMS1	0.349127	4.4866e-12	1.00092e-10
TFAP4	0.34904	4.54516e-12	1.01285e-10
SLC2A1	0.34885	4.67582e-12	1.03617e-10
WDYHV1	0.348634	4.82941e-12	1.06665e-10
PDCL3	0.348358	5.03177e-12	1.11011e-10
SLC38A5	0.348337	5.04806e-12	1.11247e-10
MRPS30	0.348242	5.11998e-12	1.12707e-10
WDR1	0.348232	5.12744e-12	1.12747e-10
XPNPEP1	0.348207	5.14633e-12	1.13038e-10
ACTR8	0.347889	5.39629e-12	1.18137e-10
USP39	0.347694	5.55499e-12	1.21415e-10
PFAS	0.347365	5.83314e-12	1.27142e-10
NXT1	0.347302	5.88791e-12	1.28196e-10
EFTUD2	0.347181	5.99492e-12	1.30383e-10
LYZ	0.346576	6.55759e-12	1.4231e-10
SUGT1	0.346313	6.81776e-12	1.47634e-10
GNL3L	0.346259	6.87243e-12	1.48656e-10
RPP40	0.346077	7.06009e-12	1.52055e-10
DTD1	0.346049	7.08924e-12	1.52518e-10
NAE1	0.345875	7.27428e-12	1.56162e-10
SNRPB	0.345837	7.31445e-12	1.56855e-10
HMGA2	0.345632	7.53979e-12	1.61242e-10
ENC1	0.345621	7.55137e-12	1.61242e-10
THUMPD2	0.345133	8.11515e-12	1.72356e-10
EXOSC3	0.345122	8.12809e-12	1.72447e-10
LIPT1	0.345077	8.18286e-12	1.73424e-10
TARS	0.344964	8.32025e-12	1.75962e-10
ASB1	0.344778	8.5516e-12	1.80663e-10
KCNMB4	0.344766	8.56621e-12	1.8078e-10
CCDC6	0.344364	9.08715e-12	1.91368e-10
TTLL12	0.344266	9.2194e-12	1.93948e-10
GDF11	0.344228	9.27178e-12	1.94844e-10
C2orf29	0.344109	9.43521e-12	1.9807e-10
SLC1A5	0.343871	9.77018e-12	2.0467e-10
BLMH	0.343743	9.95473e-12	2.08317e-10
TM4SF1	0.343254	1.0695e-11	2.23105e-10
ZNHIT6	0.342668	1.16518e-11	2.42557e-10
MGC2752	0.342612	1.17461e-11	2.44009e-10
RPL15	0.342604	1.17613e-11	2.44072e-10
EMG1	0.342411	1.20958e-11	2.49971e-10
TOMM20	0.342165	1.25387e-11	2.58054e-10
TWISTNB	0.342114	1.26313e-11	2.5969e-10
METTL6	0.342099	1.266e-11	2.60013e-10
UTP18	0.342092	1.26733e-11	2.60018e-10
NCRNA00188	0.342022	1.28035e-11	2.62149e-10
ATP6V1C1	0.341892	1.30465e-11	2.66851e-10
SNHG1	0.341863	1.31024e-11	2.67708e-10
RNF216L	0.341856	1.31153e-11	2.67708e-10
SNRPE	0.341796	1.32319e-11	2.69535e-10
NUP62	0.34166	1.34962e-11	2.74359e-10
RPS7	0.341477	1.38603e-11	2.809e-10
UIMC1	0.341319	1.41824e-11	2.87136e-10
RPL31	0.341095	1.46513e-11	2.96327e-10
PFKP	0.341064	1.4717e-11	2.97355e-10
SLC6A14	0.340844	1.51944e-11	3.05761e-10
KIF2A	0.34082	1.52473e-11	3.06515e-10
RPL22	0.340699	1.55175e-11	3.11319e-10
LARS	0.340665	1.55947e-11	3.12239e-10
REG1A	0.340347	1.63311e-11	3.26328e-10
MRPL42	0.340165	1.67673e-11	3.34708e-10
TNIP2	0.340132	1.68459e-11	3.35605e-10
GAPDH	0.340033	1.70893e-11	3.39435e-10
NUDT15	0.340002	1.71661e-11	3.40621e-10
ACCN2	0.339909	1.73984e-11	3.44865e-10
PKM2	0.339903	1.74146e-11	3.44865e-10
SLC6A8	0.339624	1.81303e-11	3.58324e-10
EXOSC8	0.339578	1.82526e-11	3.60385e-10
CDK5R2	0.339276	1.90661e-11	3.7533e-10
FAM118B	0.339136	1.94549e-11	3.82606e-10
UXS1	0.339077	1.96194e-11	3.8546e-10
PTDSS2	0.338957	1.99629e-11	3.91053e-10
SCRN1	0.338948	1.99875e-11	3.91151e-10
LRP8	0.338691	2.07421e-11	4.05519e-10
HPDL	0.338517	2.12678e-11	4.14983e-10
PRMT2	0.338483	2.13724e-11	4.16208e-10
MTX2	0.338338	2.18246e-11	4.24184e-10
B9D2	0.338263	2.20608e-11	4.27703e-10
PPME1	0.338236	2.21462e-11	4.28762e-10
CHORDC1	0.33808	2.26476e-11	4.37195e-10
ARPC1B	0.337998	2.29166e-11	4.41959e-10
HDAC1	0.337496	2.46298e-11	4.7454e-10
SMS	0.337464	2.47424e-11	4.7625e-10
EIF5B	0.33742	2.48995e-11	4.7881e-10
ACTN1	0.337393	2.49939e-11	4.80162e-10
DCTN2	0.336403	2.87981e-11	5.49536e-10
QTRTD1	0.336341	2.90559e-11	5.52339e-10
ZSWIM5	0.336327	2.91128e-11	5.52893e-10
WIF1	0.336092	3.0104e-11	5.71173e-10
SLC16A3	0.335436	3.30552e-11	6.23015e-10
ATP6V1F	0.335139	3.44793e-11	6.44972e-10
DLX1	0.335096	3.46942e-11	6.48384e-10
FARSA	0.334732	3.65343e-11	6.80857e-10
EEF1G	0.334666	3.68782e-11	6.85983e-10
RPL18A	0.334601	3.72215e-11	6.91723e-10
PARD3	0.334531	3.75903e-11	6.97276e-10
SLC7A11	0.334315	3.87596e-11	7.1621e-10
CBFB	0.334312	3.87773e-11	7.1621e-10
CYP2W1	0.334309	3.87908e-11	7.1621e-10
EIF5A	0.334213	3.93222e-11	7.25348e-10
SEC61G	0.334187	3.94665e-11	7.27337e-10
DYNC1LI1	0.334129	3.97933e-11	7.32101e-10
IGDCC3	0.334117	3.98605e-11	7.32566e-10
TAX1BP3	0.33409	4.00168e-11	7.3476e-10
HNRNPC	0.333923	4.09702e-11	7.51574e-10
MRPL13	0.333832	4.15032e-11	7.6065e-10
SMARCB1	0.333797	4.17091e-11	7.63721e-10
YDJC	0.333573	4.30515e-11	7.86854e-10
VPS24	0.333316	4.46423e-11	8.12947e-10
PRAME	0.333207	4.53344e-11	8.24796e-10
DCAF4	0.333122	4.5882e-11	8.33237e-10
RBM3	0.33287	4.75465e-11	8.62679e-10
RPL23	0.332697	4.87165e-11	8.83103e-10
ODF2	0.332534	4.98519e-11	9.00408e-10
PDE4D	0.332274	5.17069e-11	9.32222e-10
PGC	0.332152	5.26065e-11	9.47583e-10
KIAA0196	0.332016	5.36176e-11	9.64923e-10
CLTA	0.331992	5.38032e-11	9.66971e-10
ZCCHC7	0.331988	5.38285e-11	9.66971e-10
CCNB1	0.331699	5.60607e-11	1.00435e-09
DHX57	0.331675	5.6254e-11	1.00691e-09
RAB6B	0.331591	5.6914e-11	1.01781e-09
KIAA0174	0.331547	5.72676e-11	1.02322e-09
RPL23AP7	0.331484	5.77808e-11	1.03146e-09
PPP5C	0.33147	5.78897e-11	1.03248e-09
RNF44	0.331246	5.97402e-11	1.06168e-09
CHST12	0.331229	5.9886e-11	1.06332e-09
FERMT1	0.331143	6.06045e-11	1.07512e-09
ZNF7	0.331094	6.10226e-11	1.08158e-09
PLXNA1	0.33103	6.15745e-11	1.09039e-09
EIF2C2	0.330968	6.21097e-11	1.09889e-09
DPH2	0.330747	6.40669e-11	1.13251e-09
RPLP0P2	0.330737	6.41528e-11	1.13261e-09
SOX12	0.330733	6.41863e-11	1.13261e-09
KCNJ14	0.330589	6.54992e-11	1.15272e-09
RG9MTD1	0.330569	6.56766e-11	1.15465e-09
PKIB	0.33054	6.5948e-11	1.15683e-09
TUBA1B	0.330538	6.5965e-11	1.15683e-09
RAB11A	0.330469	6.66017e-11	1.16697e-09
DDX39	0.330433	6.6944e-11	1.17193e-09
CYBA	0.330424	6.70213e-11	1.17225e-09
UTP23	0.330264	6.85433e-11	1.19573e-09
ALDH18A1	0.330051	7.06118e-11	1.22966e-09
DNAJC10	0.329413	7.71777e-11	1.33699e-09
UBE2I	0.329	8.17417e-11	1.40992e-09
PGM2L1	0.32893	8.25427e-11	1.42127e-09
ARMC3	0.328765	8.44525e-11	1.4529e-09
FMNL2	0.328529	8.72671e-11	1.50003e-09
PTK2	0.328235	9.09018e-11	1.55713e-09
HNRNPA2B1	0.328215	9.11532e-11	1.5601e-09
XRCC4	0.327943	9.46526e-11	1.61306e-09
TBL2	0.327891	9.53357e-11	1.62331e-09
TOMM40	0.327879	9.54965e-11	1.62466e-09
STK11IP	0.327753	9.71827e-11	1.65194e-09
C9orf6	0.327685	9.80947e-11	1.66602e-09
AATF	0.327625	9.89142e-11	1.67851e-09
E2F6	0.327362	1.02579e-10	1.73773e-09
KIN	0.327304	1.03401e-10	1.7487e-09
PRPF4	0.327016	1.07596e-10	1.81348e-09
ANAPC7	0.326963	1.08389e-10	1.8253e-09
NSUN5	0.326896	1.09392e-10	1.84063e-09
CNOT6	0.326859	1.09955e-10	1.84699e-09
NDRG3	0.3268	1.1085e-10	1.86045e-09
C12orf41	0.326616	1.13701e-10	1.90668e-09
LTV1	0.32661	1.13798e-10	1.90671e-09
ATP13A2	0.326392	1.17274e-10	1.96e-09
GEMIN4	0.326323	1.18394e-10	1.97707e-09
NIF3L1	0.326173	1.2085e-10	2.0164e-09
NKRF	0.326156	1.2114e-10	2.0188e-09
KCMF1	0.32612	1.21743e-10	2.02308e-09
VPS26A	0.326111	1.21887e-10	2.02352e-09
MED17	0.326093	1.22199e-10	2.02702e-09
ARMC10	0.326061	1.22728e-10	2.03411e-09
CPSF6	0.326023	1.23374e-10	2.0431e-09
POLR2H	0.325884	1.25762e-10	2.08092e-09
POLR1B	0.325863	1.26115e-10	2.08331e-09
BCCIP	0.325619	1.30427e-10	2.15096e-09
DYNLL1	0.325557	1.3154e-10	2.16574e-09
GART	0.325201	1.38126e-10	2.26667e-09
FAM57A	0.325187	1.3838e-10	2.26898e-09
LOC493754	0.32511	1.3986e-10	2.28769e-09
DLX2	0.324359	1.54993e-10	2.51857e-09
LMNB2	0.324248	1.57357e-10	2.55283e-09
CIAPIN1	0.32396	1.63678e-10	2.6489e-09
PYCR1	0.323916	1.64669e-10	2.66277e-09
PWP2	0.32371	1.69352e-10	2.73406e-09
CYP24A1	0.32364	1.70973e-10	2.75799e-09
LOC100134713	0.323508	1.74087e-10	2.80595e-09
HSPA8	0.323283	1.79496e-10	2.88846e-09
SMARCD1	0.323212	1.81238e-10	2.91414e-09
VOPP1	0.323133	1.83216e-10	2.9412e-09
TES	0.3228	1.91709e-10	3.06765e-09
NFE2L3	0.322754	1.92902e-10	3.08426e-09
MED22	0.322746	1.93104e-10	3.08501e-09
FKBP1A	0.322481	2.00188e-10	3.19563e-09
DHX15	0.322427	2.01654e-10	3.21645e-09
PPHLN1	0.322415	2.01979e-10	3.21907e-09
RALY	0.32219	2.0826e-10	3.31121e-09
C20orf177	0.322166	2.08919e-10	3.31905e-09
LYRM4	0.32193	2.15732e-10	3.42183e-09
GEMIN5	0.321794	2.19734e-10	3.48253e-09
VRK2	0.321729	2.21659e-10	3.51025e-09
TLL2	0.321594	2.25746e-10	3.57212e-09
TUBA1C	0.321379	2.3242e-10	3.66608e-09
MRRF	0.321256	2.36312e-10	3.71865e-09
CCDC93	0.321244	2.36689e-10	3.71877e-09
YWHAG	0.320975	2.4546e-10	3.85044e-09
SFRS3	0.320911	2.47593e-10	3.88084e-09
MPHOSPH6	0.320727	2.53815e-10	3.97212e-09
BCAT1	0.320446	2.63612e-10	4.11573e-09
NSMAF	0.320183	2.73107e-10	4.2573e-09
RPL32	0.319927	2.82709e-10	4.39666e-09
SNRNP40	0.31992	2.82951e-10	4.39699e-09
TOMM5	0.319857	2.85361e-10	4.43092e-09
TMEM185B	0.319687	2.91955e-10	4.52281e-09
MEX3A	0.319678	2.92299e-10	4.52461e-09
LOC388152	0.319612	2.94907e-10	4.55084e-09
RPL3	0.319535	2.97983e-10	4.59475e-09
SACS	0.319397	3.03542e-10	4.67684e-09
HDDC2	0.319375	3.04439e-10	4.68705e-09
SH2B2	0.319295	3.07724e-10	4.72667e-09
ANKRD7	0.319284	3.082e-10	4.73033e-09
FAM86B1	0.319258	3.09252e-10	4.74281e-09
FHL3	0.31922	3.10857e-10	4.76376e-09
IMPDH1	0.31903	3.18858e-10	4.87512e-09
FABP5	0.318932	3.23087e-10	4.93222e-09
R3HDM1	0.318665	3.34834e-10	5.09592e-09
CPLX2	0.318631	3.36385e-10	5.11171e-09
NOL7	0.318477	3.43369e-10	5.20991e-09
B3GALNT2	0.318434	3.45385e-10	5.23252e-09
C4orf43	0.318426	3.45735e-10	5.23383e-09
PNPT1	0.318331	3.50138e-10	5.29647e-09
MED10	0.317932	3.69321e-10	5.56973e-09
C12orf47	0.317879	3.71936e-10	5.60069e-09
NAT8L	0.31784	3.73914e-10	5.62198e-09
CKLF	0.317826	3.7458e-10	5.62774e-09
RNASEN	0.317741	3.78874e-10	5.68796e-09
MAFG	0.317588	3.86667e-10	5.79623e-09
PSME3	0.317521	3.90121e-10	5.8436e-09
DKK1	0.317461	3.93291e-10	5.88666e-09
KIAA0415	0.317375	3.97819e-10	5.94997e-09
TRIM54	0.317237	4.05194e-10	6.05119e-09
DPCD	0.317137	4.10598e-10	6.11813e-09
C11orf93	0.317128	4.11126e-10	6.12141e-09
ZNF473	0.316987	4.1891e-10	6.22801e-09
ISY1	0.316954	4.2074e-10	6.25054e-09
YEATS2	0.316933	4.21916e-10	6.26334e-09
DUSP22	0.31687	4.25472e-10	6.31144e-09
DCTN5	0.316811	4.28797e-10	6.35603e-09
ZCCHC12	0.316718	4.34136e-10	6.43038e-09
SPINK4	0.316559	4.43417e-10	6.55809e-09
FHDC1	0.316515	4.45993e-10	6.58641e-09
TEAD4	0.316436	4.50722e-10	6.64149e-09
CPSF1	0.316328	4.57254e-10	6.72282e-09
MAPK15	0.316107	4.70849e-10	6.90232e-09
GGPS1	0.31608	4.72495e-10	6.92136e-09
SNHG12	0.316024	4.7603e-10	6.95779e-09
C22orf9	0.315884	4.84956e-10	7.08306e-09
SCRIB	0.315877	4.8543e-10	7.08479e-09
CEBPZ	0.315796	4.90619e-10	7.15396e-09
NOL11	0.31579	4.91029e-10	7.15396e-09
ZNF239	0.315767	4.92558e-10	7.16782e-09
COPS7B	0.315679	4.9833e-10	7.23595e-09
PPP2R1A	0.315424	5.15396e-10	7.47287e-09
DYX1C1	0.315292	5.245e-10	7.59808e-09
PLEKHA8	0.315095	5.38305e-10	7.77109e-09
C8orf33	0.315044	5.41926e-10	7.81771e-09
PA2G4P4	0.315014	5.44088e-10	7.84322e-09
METTL11A	0.314875	5.54216e-10	7.97767e-09
C4orf52	0.314853	5.55796e-10	7.99464e-09
PART1	0.314769	5.62018e-10	8.07248e-09
EXOSC2	0.314621	5.73093e-10	8.2197e-09
VLDLR	0.314601	5.74574e-10	8.23501e-09
NONO	0.314593	5.75184e-10	8.23783e-09
TEX15	0.314515	5.81121e-10	8.3109e-09
PTMA	0.314024	6.19935e-10	8.85329e-09
SNRPG	0.31397	6.24407e-10	8.91077e-09
RBM17	0.313753	6.42449e-10	9.15513e-09
USH1C	0.313685	6.48215e-10	9.2241e-09
TAF9	0.313581	6.57146e-10	9.34451e-09
FLJ22536	0.313558	6.59106e-10	9.3657e-09
MFSD2B	0.313538	6.60854e-10	9.38384e-09
HOMER3	0.31333	6.79135e-10	9.63655e-09
DNM1	0.313253	6.86021e-10	9.72734e-09
HSPA4	0.312837	7.24496e-10	1.02363e-08
CCDC109A	0.312832	7.24999e-10	1.02363e-08
ATAD3B	0.312762	7.3165e-10	1.03229e-08
CNOT3	0.312617	7.45705e-10	1.05063e-08
CC2D2A	0.312413	7.65893e-10	1.07603e-08
SPATS2	0.312242	7.83125e-10	1.09869e-08
RPL14	0.312157	7.91944e-10	1.11028e-08
CD63	0.311659	8.45084e-10	1.18312e-08
UTP20	0.311469	8.66265e-10	1.21107e-08
PPAN	0.311355	8.79323e-10	1.2276e-08
RAE1	0.311101	9.08803e-10	1.26787e-08
AIMP2	0.310696	9.57972e-10	1.33273e-08
VPS72	0.310573	9.73439e-10	1.3533e-08
HS3ST5	0.310486	9.84515e-10	1.36775e-08
OAT	0.310348	1.00227e-09	1.38951e-08
TMEM216	0.310297	1.00896e-09	1.39734e-08
LGR5	0.310294	1.00932e-09	1.39734e-08
CALU	0.310276	1.01174e-09	1.39971e-08
GNPDA1	0.310051	1.04167e-09	1.43813e-08
DBNDD2	0.309839	1.07062e-09	1.47706e-08
UBE2Z	0.309813	1.07427e-09	1.48005e-08
LAMC1	0.309748	1.08342e-09	1.49162e-08
SERPINI1	0.309648	1.09749e-09	1.50996e-08
PPFIA4	0.309614	1.10228e-09	1.51445e-08
KIAA1984	0.309226	1.15898e-09	1.58798e-08
DYNC1I2	0.309206	1.16201e-09	1.59104e-08
TMED8	0.308825	1.22057e-09	1.66553e-08
RNF4	0.308825	1.2206e-09	1.66553e-08
TTF1	0.308782	1.22744e-09	1.67372e-08
CORO1C	0.30869	1.24214e-09	1.69261e-08
PDCD6	0.308488	1.27479e-09	1.73268e-08
PANK2	0.308487	1.27503e-09	1.73268e-08
SRGAP3	0.308286	1.30849e-09	1.77453e-08
LOC441089	0.308227	1.31846e-09	1.78682e-08
DLX6	0.308189	1.32501e-09	1.79448e-08
C1GALT1	0.308018	1.35435e-09	1.83288e-08
AGR2	0.308013	1.3552e-09	1.83288e-08
TCEB1	0.307949	1.3664e-09	1.84552e-08
NOL10	0.307937	1.3685e-09	1.8471e-08
KIAA1429	0.307916	1.37235e-09	1.85105e-08
NFXL1	0.307747	1.40243e-09	1.88778e-08
ZFAND1	0.307717	1.40786e-09	1.89381e-08
ZNF16	0.307475	1.45233e-09	1.94575e-08
MMP12	0.307407	1.46509e-09	1.96152e-08
FAM27A	0.307346	1.47659e-09	1.97295e-08
TAF1A	0.307246	1.49562e-09	1.9957e-08
C11orf45	0.30705	1.53376e-09	2.04249e-08
QARS	0.306856	1.57229e-09	2.091e-08
STEAP1	0.306721	1.59979e-09	2.12615e-08
BEST3	0.306627	1.619e-09	2.14881e-08
FAM64A	0.306512	1.64313e-09	2.17649e-08
SAMD13	0.306396	1.66771e-09	2.20319e-08
TMEM147	0.306143	1.72233e-09	2.27234e-08
SMTNL2	0.306023	1.74893e-09	2.30562e-08
CCAR1	0.305949	1.76567e-09	2.3249e-08
SAE1	0.305898	1.77713e-09	2.33844e-08
CEP55	0.305582	1.85026e-09	2.42986e-08
NFU1	0.305548	1.85831e-09	2.43818e-08
TMEM51	0.305545	1.85905e-09	2.43818e-08
DCDC2	0.305365	1.90224e-09	2.49154e-08
C1orf113	0.305348	1.90633e-09	2.49527e-08
C20orf196	0.305292	1.9198e-09	2.5096e-08
UBE2D1	0.305245	1.93133e-09	2.52265e-08
LASS1	0.305241	1.93232e-09	2.52265e-08
DNAJB6	0.305232	1.93452e-09	2.52387e-08
TOMM6	0.305226	1.93618e-09	2.52438e-08
LASS5	0.30516	1.95251e-09	2.54402e-08
GPC2	0.304943	2.00698e-09	2.60986e-08
NR0B1	0.304862	2.02786e-09	2.63529e-08
ACTL6A	0.304808	2.04177e-09	2.65163e-08
CENPO	0.304803	2.04322e-09	2.65179e-08
RPGRIP1L	0.304733	2.06129e-09	2.67003e-08
POLR1A	0.304709	2.06779e-09	2.67497e-08
RPL35A	0.304658	2.08112e-09	2.68872e-08
RPL27	0.304548	2.11042e-09	2.72304e-08
ISM2	0.304455	2.13551e-09	2.74475e-08
MBOAT7	0.304449	2.13723e-09	2.74519e-08
SNRPD2	0.304401	2.15011e-09	2.75996e-08
PDAP1	0.304386	2.1542e-09	2.76342e-08
SFRS9	0.304264	2.18781e-09	2.80113e-08
JMJD6	0.304244	2.19343e-09	2.80652e-08
TMEM201	0.304195	2.20696e-09	2.82202e-08
MDK	0.30413	2.22526e-09	2.83995e-08
UBAP2L	0.304065	2.24387e-09	2.86004e-08
KLHDC8A	0.303954	2.2755e-09	2.89665e-08
NT5C	0.30376	2.3323e-09	2.95949e-08
PGK1	0.303716	2.34516e-09	2.97391e-08
RPL37A	0.303609	2.37704e-09	3.01052e-08
IER5L	0.303593	2.38203e-09	3.01491e-08
ACTB	0.303472	2.41879e-09	3.05756e-08
FAM188B	0.303334	2.46127e-09	3.10929e-08
LSM2	0.303291	2.47472e-09	3.1224e-08
MMP1	0.303175	2.5111e-09	3.16621e-08
POLR2G	0.303131	2.52516e-09	3.17992e-08
PTPN12	0.303122	2.52796e-09	3.18142e-08
TMEM44	0.303076	2.54294e-09	3.19624e-08
DSCR9	0.303021	2.56064e-09	3.21039e-08
IDI2	0.303008	2.56485e-09	3.21364e-08
STX6	0.302949	2.58379e-09	3.23331e-08
ABCE1	0.302936	2.58802e-09	3.23656e-08
PFDN4	0.302909	2.59689e-09	3.24562e-08
TMEM5	0.302853	2.61555e-09	3.2669e-08
DDX55	0.302711	2.66281e-09	3.32384e-08
C19orf2	0.302699	2.66682e-09	3.32676e-08
LRRC36	0.302434	2.75734e-09	3.43538e-08
KPNB1	0.302318	2.79794e-09	3.48161e-08
ARL4A	0.302255	2.8201e-09	3.50699e-08
GNL2	0.302237	2.82648e-09	3.51273e-08
NUP35	0.302077	2.88411e-09	3.57989e-08
EXOSC7	0.301981	2.9189e-09	3.61631e-08
HNRPDL	0.301907	2.94618e-09	3.64784e-08
EXOSC5	0.301619	3.05494e-09	3.77781e-08
FAM90A1	0.3016	3.0623e-09	3.78457e-08
RPL23A	0.301444	3.1226e-09	3.84953e-08
CDCA7	0.301398	3.14084e-09	3.86723e-08
CSNK2A2	0.301229	3.20811e-09	3.94275e-08
SMARCA4	0.301161	3.23548e-09	3.96904e-08
TMEM164	0.301115	3.25431e-09	3.98968e-08
SRRT	0.301085	3.26659e-09	4.00228e-08
RNASEH2B	0.301071	3.27234e-09	4.00686e-08
NCDN	0.301052	3.28004e-09	4.01382e-08
DHX34	0.301023	3.29203e-09	4.02602e-08
UBR5	0.300974	3.31251e-09	4.04698e-08
FIP1L1	0.300972	3.31323e-09	4.04698e-08
PHLDA2	0.300965	3.31609e-09	4.04798e-08
STX3	0.300758	3.4033e-09	4.14935e-08
PRKAA2	0.300608	3.46747e-09	4.21823e-08
SMYD3	0.300578	3.48077e-09	4.23087e-08
WDR35	0.300412	3.55362e-09	4.31678e-08
SERF1A	0.300401	3.55834e-09	4.31988e-08
CDCA4	0.300365	3.57476e-09	4.33454e-08
C20orf27	0.300149	3.67243e-09	4.45025e-08
MID1	0.300133	3.67954e-09	4.45373e-08
SSTR3	0.300129	3.68152e-09	4.45373e-08
DARS	0.300128	3.68201e-09	4.45373e-08
C17orf86	0.30003	3.72731e-09	4.50579e-08
RPS25	0.29988	3.79791e-09	4.57911e-08
UNC119B	0.299876	3.79945e-09	4.57911e-08
YWHAQ	0.299824	3.82425e-09	4.60343e-08
TUBB3	0.299387	4.03848e-09	4.85837e-08
CCDC123	0.299368	4.04793e-09	4.86679e-08
RACGAP1	0.299308	4.07837e-09	4.90044e-08
PHF5A	0.299284	4.09064e-09	4.91223e-08
SPATA12	0.29924	4.11281e-09	4.93587e-08
SURF6	0.299226	4.12e-09	4.94152e-08
TGS1	0.299156	4.15642e-09	4.97921e-08
CTXN1	0.299131	4.16917e-09	4.99147e-08
POLR1D	0.299069	4.20163e-09	5.02731e-08
UTP11L	0.298968	4.25475e-09	5.08782e-08
FAM86D	0.298943	4.26784e-09	5.10042e-08
PSPC1	0.298929	4.27526e-09	5.10622e-08
LOC646762	0.298846	4.31925e-09	5.15567e-08
KIF9	0.29868	4.40974e-09	5.25738e-08
EEF1A1P9	0.298647	4.42735e-09	5.26891e-08
NR2C2AP	0.298542	4.48572e-09	5.32883e-08
PFDN1	0.29844	4.54256e-09	5.38993e-08
METTL9	0.298347	4.59561e-09	5.44963e-08
NFKBIL2	0.298206	4.67675e-09	5.54254e-08
BICD1	0.298082	4.74874e-09	5.62117e-08
AMD1	0.297883	4.86758e-09	5.75843e-08
ATP6V0A4	0.297865	4.87849e-09	5.76448e-08
CHD7	0.297824	4.90341e-09	5.78543e-08
GCN1L1	0.297821	4.90492e-09	5.78543e-08
DYNC1H1	0.297734	4.9579e-09	5.84445e-08
EIF2B4	0.297722	4.96549e-09	5.84994e-08
STRAP	0.297637	5.01802e-09	5.90833e-08
TOP1MT	0.297461	5.1283e-09	6.03448e-08
DNER	0.297434	5.14569e-09	6.04437e-08
USP22	0.297342	5.2044e-09	6.10613e-08
SMNDC1	0.297257	5.25933e-09	6.16332e-08
NVL	0.297237	5.2723e-09	6.17488e-08
PIGG	0.297213	5.28818e-09	6.18985e-08
GMPS	0.29717	5.31616e-09	6.21529e-08
RNPS1	0.297101	5.3613e-09	6.26439e-08
DDX18	0.296969	5.44931e-09	6.35976e-08
TTC35	0.296755	5.59513e-09	6.52612e-08
ZNF202	0.296718	5.62118e-09	6.55268e-08
HSPA14	0.296673	5.65239e-09	6.5852e-08
C22orf23	0.29657	5.7241e-09	6.66095e-08
NSMCE2	0.296535	5.74896e-09	6.68598e-08
TOMM34	0.296526	5.75535e-09	6.6895e-08
LOC401397	0.296501	5.77282e-09	6.70377e-08
MED15	0.296429	5.82444e-09	6.75798e-08
INGX	0.296397	5.8476e-09	6.77696e-08
ALX1	0.296299	5.91863e-09	6.85528e-08
DVL2	0.296276	5.93503e-09	6.8663e-08
ATP6V1H	0.296009	6.13304e-09	7.08025e-08
ANLN	0.295943	6.18371e-09	7.12916e-08
DMRT2	0.295809	6.28625e-09	7.24319e-08
RPL10	0.29578	6.3087e-09	7.26485e-08
FAM189B	0.295713	6.36058e-09	7.32036e-08
TRMT61A	0.295551	6.48843e-09	7.45459e-08
AACS	0.295476	6.54827e-09	7.519e-08
SLC37A3	0.295413	6.59913e-09	7.57303e-08
GAL	0.295274	6.7121e-09	7.68497e-08
MTMR2	0.295216	6.76014e-09	7.73553e-08
ISL2	0.295211	6.76465e-09	7.73624e-08
MMP10	0.295181	6.78914e-09	7.7598e-08
IL31RA	0.29515	6.81535e-09	7.78529e-08
GIP	0.295117	6.84274e-09	7.81209e-08
CXCL5	0.295101	6.85594e-09	7.81821e-08
FOXJ1	0.29509	6.86579e-09	7.82496e-08
PPAT	0.295071	6.88107e-09	7.83789e-08
SRI	0.295043	6.90552e-09	7.86124e-08
PLXNA3	0.295026	6.91928e-09	7.87241e-08
RPL18	0.29485	7.07025e-09	8.035e-08
ORAI2	0.294686	7.21304e-09	8.18793e-08
MFF	0.294459	7.41668e-09	8.39995e-08
TMEM120B	0.294283	7.57722e-09	8.5769e-08
HK2	0.293931	7.90973e-09	8.94311e-08
TMSB10	0.293816	8.02203e-09	9.0598e-08
PPARG	0.293676	8.15936e-09	9.20447e-08
IGDCC4	0.293579	8.25672e-09	9.30375e-08
RPS16	0.293547	8.28889e-09	9.33473e-08
LOC80154	0.293517	8.31975e-09	9.36418e-08
KIF26B	0.293469	8.3682e-09	9.4134e-08
ZC3H8	0.293449	8.38805e-09	9.4304e-08
ASNS	0.293327	8.5138e-09	9.5556e-08
ZNRD1	0.293206	8.64036e-09	9.67797e-08
BRE	0.293204	8.64226e-09	9.67797e-08
CBX6	0.293081	8.77265e-09	9.81296e-08
C20orf46	0.292952	8.91086e-09	9.95671e-08
SF3A3	0.292833	9.04101e-09	1.00961e-07
FUNDC1	0.292822	9.05301e-09	1.01039e-07
LLPH	0.292771	9.10857e-09	1.0159e-07
CHCHD7	0.292768	9.11259e-09	1.0159e-07
C13orf34	0.292762	9.11913e-09	1.01606e-07
CAPZA1	0.292754	9.12785e-09	1.01616e-07
LPCAT4	0.292717	9.16918e-09	1.01992e-07
BRD9	0.292453	9.46682e-09	1.05127e-07
CPNE1	0.292308	9.63511e-09	1.06817e-07
TNFRSF19	0.292278	9.67044e-09	1.07149e-07
PRMT3	0.292163	9.8057e-09	1.08588e-07
RUVBL2	0.292157	9.81324e-09	1.08611e-07
SOX9	0.29209	9.89316e-09	1.09435e-07
TP53BP1	0.292047	9.94487e-09	1.09945e-07
CTSL2	0.292022	9.97475e-09	1.10215e-07
CCDC138	0.291894	1.01304e-08	1.1173e-07
SMAD2	0.291772	1.02816e-08	1.13291e-07
GPR115	0.29174	1.03214e-08	1.13604e-07
RABGGTB	0.29165	1.04343e-08	1.1472e-07
CALB2	0.291645	1.04404e-08	1.14723e-07
DALRD3	0.291624	1.04661e-08	1.14943e-07
UFC1	0.291443	1.06975e-08	1.17161e-07
C2orf49	0.291388	1.07689e-08	1.17856e-07
DUSP12	0.291333	1.08407e-08	1.18534e-07
C1orf31	0.291277	1.09149e-08	1.19214e-07
SEL1L3	0.291264	1.09316e-08	1.19331e-07
PPEF1	0.291112	1.11342e-08	1.21277e-07
MTCH1	0.291103	1.11456e-08	1.21335e-07
VPS54	0.29071	1.16864e-08	1.26836e-07
SETD8	0.290704	1.16955e-08	1.26836e-07
REXO2	0.290624	1.18087e-08	1.27994e-07
PDE9A	0.290542	1.19259e-08	1.29124e-07
DNTTIP2	0.2905	1.19864e-08	1.29708e-07
DULLARD	0.290494	1.19943e-08	1.29723e-07
PRKDC	0.290318	1.22518e-08	1.32365e-07
JARID2	0.289904	1.28766e-08	1.38749e-07
CPSF3	0.289903	1.28775e-08	1.38749e-07
NAA15	0.28974	1.31312e-08	1.41329e-07
DUSP11	0.289617	1.3327e-08	1.43127e-07
TSGA14	0.289544	1.34436e-08	1.44146e-07
ANXA2P1	0.289538	1.34542e-08	1.44182e-07
ZNF703	0.289476	1.35546e-08	1.45179e-07
RPS14	0.289181	1.40408e-08	1.50206e-07
DUSP13	0.289163	1.40716e-08	1.50394e-07
CLNS1A	0.288998	1.43521e-08	1.52981e-07
NUP205	0.288909	1.45062e-08	1.54376e-07
NUP107	0.288748	1.47878e-08	1.57122e-07
ILF3	0.288688	1.48949e-08	1.58175e-07
TTLL1	0.288683	1.49032e-08	1.58179e-07
SPHK1	0.288672	1.49231e-08	1.5828e-07
PCSK1N	0.288669	1.49286e-08	1.5828e-07
PTGES3	0.288463	1.53003e-08	1.61962e-07
SARNP	0.288446	1.53312e-08	1.62202e-07
SNRPB2	0.288395	1.54242e-08	1.63101e-07
OSBPL3	0.288304	1.55941e-08	1.64809e-07
PKP3	0.288149	1.58834e-08	1.67778e-07
C9orf30	0.288097	1.59825e-08	1.68735e-07
C14orf33	0.288084	1.60083e-08	1.68918e-07
TMEM109	0.287762	1.6633e-08	1.75232e-07
TRIM16L	0.287667	1.68237e-08	1.77053e-07
EFNA5	0.287525	1.71099e-08	1.79875e-07
TXNDC9	0.287368	1.74316e-08	1.82968e-07
BUD31	0.287336	1.74984e-08	1.83572e-07
EEF1A1	0.287253	1.76724e-08	1.85203e-07
UCHL3	0.287119	1.79554e-08	1.88069e-07
EIF3L	0.287009	1.81911e-08	1.90338e-07
PPIH	0.286946	1.83275e-08	1.91463e-07
RNF214	0.286844	1.85509e-08	1.93695e-07
LOC648691	0.286792	1.86662e-08	1.94797e-07
LOC389791	0.286787	1.86766e-08	1.94804e-07
ZNF286A	0.286758	1.87411e-08	1.95152e-07
C9orf140	0.286755	1.87477e-08	1.95152e-07
DRG1	0.286622	1.90449e-08	1.9792e-07
SEH1L	0.286557	1.91932e-08	1.99253e-07
FTSJ2	0.286464	1.94046e-08	2.01343e-07
KAAG1	0.286413	1.95224e-08	2.02354e-07
SNHG7	0.286352	1.96652e-08	2.03729e-07
ADO	0.28632	1.9739e-08	2.04387e-07
PARP1	0.286267	1.98623e-08	2.0545e-07
MRPS9	0.286255	1.98928e-08	2.05552e-07
ALOXE3	0.28618	2.00684e-08	2.0726e-07
KIAA0753	0.286106	2.02458e-08	2.08982e-07
CACNB4	0.286083	2.03013e-08	2.09339e-07
UBE2T	0.285913	2.07117e-08	2.13349e-07
GABPB1	0.285899	2.0746e-08	2.13482e-07
COLEC12	0.285783	2.10337e-08	2.1622e-07
ANAPC1	0.285595	2.15053e-08	2.20499e-07
TCP1	0.285553	2.16119e-08	2.21478e-07
TSTA3	0.285482	2.17945e-08	2.23234e-07
INTS4	0.285356	2.21204e-08	2.26339e-07
IER3	0.285289	2.22951e-08	2.27893e-07
OXTR	0.285258	2.23765e-08	2.28608e-07
SLC4A2	0.284909	2.33157e-08	2.37959e-07
STRBP	0.284806	2.36014e-08	2.40505e-07
SMTN	0.284742	2.37796e-08	2.42073e-07
DNAH14	0.284691	2.39222e-08	2.434e-07
METTL12	0.284514	2.44266e-08	2.48236e-07
TRNT1	0.284511	2.44349e-08	2.48236e-07
UBE2M	0.284447	2.46187e-08	2.49977e-07
BCAP31	0.284427	2.46769e-08	2.50439e-07
C1orf131	0.284257	2.51746e-08	2.55231e-07
WDR67	0.284244	2.52118e-08	2.55478e-07
MED27	0.28418	2.54026e-08	2.57281e-07
RPL24	0.284146	2.5505e-08	2.58186e-07
C12orf26	0.284137	2.55314e-08	2.58323e-07
TRMT12	0.283984	2.5994e-08	2.62736e-07
NTS	0.283957	2.60782e-08	2.63454e-07
FAM3B	0.283748	2.67246e-08	2.69028e-07
RPE	0.283545	2.73667e-08	2.75353e-07
MITD1	0.283495	2.75285e-08	2.76842e-07
RPRM	0.283464	2.76262e-08	2.77683e-07
SFRS7	0.283449	2.7677e-08	2.78054e-07
GTF2H1	0.283286	2.82076e-08	2.82831e-07
FLJ35024	0.283283	2.82183e-08	2.82831e-07
MYLIP	0.283282	2.82234e-08	2.82831e-07
RAB35	0.283257	2.83034e-08	2.83489e-07
HNRPLL	0.283163	2.86179e-08	2.86496e-07
C4orf48	0.283118	2.877e-08	2.87873e-07
SRC	0.283049	2.90023e-08	2.89907e-07
C3orf1	0.283031	2.90636e-08	2.90373e-07
NT5DC2	0.282895	2.95284e-08	2.94869e-07
PDLIM7	0.282884	2.95662e-08	2.95099e-07
KRBA1	0.282536	3.07926e-08	3.06725e-07
RASSF9	0.282519	3.08541e-08	3.07159e-07
S100A11	0.282515	3.0867e-08	3.07159e-07
CYTSB	0.282445	3.11198e-08	3.09366e-07
DGUOK	0.282419	3.12159e-08	3.10167e-07
AXIN2	0.282349	3.14701e-08	3.11914e-07
HSP90AA1	0.282306	3.16282e-08	3.13325e-07
CPSF4	0.282234	3.18959e-08	3.15658e-07
DCAF16	0.28223	3.19112e-08	3.15658e-07
ZNF296	0.282069	3.25145e-08	3.21306e-07
PITX1	0.282026	3.2677e-08	3.22753e-07
SLC38A1	0.281967	3.29014e-08	3.24807e-07
LOC728190	0.281956	3.29426e-08	3.25053e-07
C13orf23	0.28186	3.33158e-08	3.28573e-07
AREG	0.281796	3.35637e-08	3.3069e-07
ITGAE	0.281767	3.36779e-08	3.31651e-07
ACSL3	0.281724	3.38463e-08	3.33145e-07
NCAPD2	0.281554	3.45221e-08	3.39461e-07
FAM86B2	0.28154	3.45758e-08	3.39822e-07
CCDC59	0.281487	3.47895e-08	3.41586e-07
TIGD5	0.281461	3.48935e-08	3.42437e-07
ZMYND17	0.281434	3.50067e-08	3.4338e-07
MRPL9	0.281366	3.52832e-08	3.45751e-07
NME2P1	0.281359	3.53118e-08	3.45862e-07
SLC6A15	0.28129	3.55935e-08	3.48449e-07
UBASH3B	0.281279	3.56384e-08	3.48718e-07
CTPS2	0.281265	3.56997e-08	3.49146e-07
ZNF259	0.281247	3.57721e-08	3.49682e-07
IGF2BP3	0.281226	3.58601e-08	3.50371e-07
EIF2A	0.281194	3.59929e-08	3.51495e-07
GALNT6	0.281156	3.61516e-08	3.52872e-07
EPHB2	0.281094	3.64124e-08	3.55243e-07
NCRNA00219	0.281062	3.65474e-08	3.56387e-07
DLG5	0.281053	3.65858e-08	3.56586e-07
MNT	0.281004	3.67956e-08	3.58281e-07
ATP5SL	0.280921	3.71518e-08	3.61572e-07
TRMU	0.280708	3.80788e-08	3.70232e-07
ANXA2P2	0.2807	3.81133e-08	3.70387e-07
AURKB	0.280447	3.92477e-08	3.80483e-07
SLC6A6	0.280434	3.93051e-08	3.80854e-07
SGOL2	0.280412	3.94083e-08	3.81669e-07
NARS	0.280402	3.94499e-08	3.81885e-07
ZNF586	0.280349	3.96938e-08	3.8406e-07
SLC6A10P	0.280302	3.99127e-08	3.85991e-07
HSF2BP	0.279978	4.14317e-08	3.99131e-07
TMEM43	0.279893	4.18436e-08	4.02589e-07
SLC3A2	0.279837	4.21108e-08	4.04797e-07
LCN2	0.279835	4.21215e-08	4.04797e-07
MANBA	0.2798	4.22935e-08	4.06254e-07
EEF1D	0.279734	4.2617e-08	4.08803e-07
C3orf32	0.279625	4.31568e-08	4.1355e-07
SEC23B	0.279603	4.32641e-08	4.14379e-07
RNF183	0.279486	4.38516e-08	4.19804e-07
RPL13AP20	0.279437	4.40989e-08	4.21766e-07
CDC25A	0.279423	4.41708e-08	4.22193e-07
OTUB1	0.27942	4.4186e-08	4.22193e-07
TMEM136	0.279354	4.45238e-08	4.25013e-07
NAGK	0.279317	4.47152e-08	4.26636e-07
TIMM22	0.279248	4.50706e-08	4.29616e-07
PLCH1	0.279236	4.51346e-08	4.3002e-07
CXorf26	0.27914	4.56347e-08	4.34577e-07
RABL5	0.279122	4.57298e-08	4.35275e-07
ZNF207	0.279106	4.58143e-08	4.35871e-07
ACOT9	0.279016	4.62912e-08	4.39805e-07
RPL37	0.279015	4.62941e-08	4.39805e-07
ZNF488	0.278919	4.68112e-08	4.44506e-07
PKN1	0.278839	4.72416e-08	4.48379e-07
C7orf49	0.278746	4.77482e-08	4.52756e-07
KIF2C	0.278667	4.81874e-08	4.56702e-07
RNF149	0.278575	4.86978e-08	4.61101e-07
G6PC3	0.278475	4.92595e-08	4.66199e-07
GTF3C3	0.278417	4.95866e-08	4.68803e-07
INPP5F	0.27831	5.02015e-08	4.74212e-07
IGF2BP1	0.278282	5.0362e-08	4.75503e-07
ACTR3	0.278243	5.05884e-08	4.77358e-07
ATP6V1E1	0.278203	5.0822e-08	4.79165e-07
ARHGAP26	0.278116	5.13282e-08	4.8348e-07
MAK16	0.278109	5.13728e-08	4.83672e-07
KSR1	0.277993	5.20589e-08	4.899e-07
MAGED4B	0.27797	5.21965e-08	4.90963e-07
ZMYND8	0.277887	5.2691e-08	4.9538e-07
COPS5	0.277835	5.301e-08	4.98144e-07
NDUFAF2	0.277735	5.36193e-08	5.03633e-07
DNAJC5	0.27773	5.36489e-08	5.03673e-07
HNRNPA0	0.277613	5.43728e-08	5.10228e-07
BICD2	0.277554	5.47403e-08	5.12952e-07
DLX6AS	0.27736	5.59657e-08	5.23942e-07
TFAM	0.277339	5.60997e-08	5.2495e-07
PCBP4	0.277069	5.78581e-08	5.40378e-07
MORC2	0.277061	5.79086e-08	5.40378e-07
DENR	0.277061	5.79112e-08	5.40378e-07
COMMD5	0.276893	5.90347e-08	5.50346e-07
TBCB	0.276846	5.93481e-08	5.5275e-07
IFNGR2	0.276773	5.98433e-08	5.56841e-07
NECAB1	0.276618	6.0914e-08	5.65748e-07
ATP2B1	0.276565	6.12801e-08	5.68618e-07
PFKM	0.276508	6.16812e-08	5.72073e-07
SRXN1	0.27639	6.25167e-08	5.79014e-07
SPC25	0.27622	6.37332e-08	5.90006e-07
ZNF283	0.276213	6.3785e-08	5.90211e-07
CAMSAP1L1	0.276089	6.46939e-08	5.98344e-07
MED30	0.27602	6.51988e-08	6.02175e-07
GGCT	0.275936	6.58294e-08	6.07717e-07
C18orf21	0.275875	6.62853e-08	6.11359e-07
TMSB15A	0.275855	6.64385e-08	6.12489e-07
CYP26B1	0.27582	6.67028e-08	6.14641e-07
NMB	0.275782	6.69854e-08	6.1696e-07
SUPT5H	0.275707	6.75629e-08	6.21554e-07
DNAJC7	0.275452	6.9543e-08	6.39334e-07
RAD54B	0.275444	6.96046e-08	6.39605e-07
TPRKB	0.275427	6.97387e-08	6.40295e-07
C10orf91	0.275427	6.9744e-08	6.40295e-07
POLD1	0.275352	7.03359e-08	6.45257e-07
DCTPP1	0.275156	7.19204e-08	6.59061e-07
COX19	0.27508	7.25366e-08	6.64402e-07
MFSD5	0.275055	7.27424e-08	6.65981e-07
ASCL2	0.275038	7.28824e-08	6.66956e-07
2019-09-09	0.274921	7.38583e-08	6.75576e-07
NOVA1	0.274853	7.44237e-08	6.79812e-07
APEX1	0.274779	7.50517e-08	6.8492e-07
TNPO1	0.27476	7.52108e-08	6.86058e-07
TTF2	0.274754	7.52671e-08	6.86257e-07
RPL23P8	0.274694	7.57732e-08	6.90239e-07
FBXL19	0.274673	7.5953e-08	6.91561e-07
PAQR8	0.274662	7.6053e-08	6.92155e-07
COPS3	0.274516	7.7312e-08	7.0233e-07
DDX47	0.274504	7.74169e-08	7.02962e-07
FNDC8	0.274434	7.8035e-08	7.08253e-07
SGK223	0.274345	7.88263e-08	7.14782e-07
ALS2CR4	0.274168	8.04178e-08	7.28551e-07
CAGE1	0.274057	8.14243e-08	7.3633e-07
RAB15	0.273915	8.27402e-08	7.47551e-07
CCDC127	0.27388	8.30678e-08	7.49831e-07
TRMT5	0.273839	8.34531e-08	7.52968e-07
C20orf103	0.27376	8.41963e-08	7.59329e-07
PRR13	0.273751	8.42846e-08	7.59782e-07
RPS17	0.273678	8.49829e-08	7.6573e-07
TMC5	0.273514	8.65606e-08	7.79593e-07
TRIM11	0.273425	8.74362e-08	7.86413e-07
MAGED4	0.273295	8.87217e-08	7.97615e-07
EIF2B2	0.273287	8.88024e-08	7.9762e-07
C13orf37	0.273174	8.99315e-08	8.07034e-07
DUSP4	0.27316	9.00737e-08	8.07582e-07
STK32C	0.273134	9.03445e-08	8.09646e-07
QPCT	0.272981	9.19089e-08	8.22925e-07
PPP1CC	0.272954	9.21807e-08	8.2454e-07
GJA3	0.272939	9.23417e-08	8.25317e-07
CYTH2	0.272764	9.41712e-08	8.40913e-07
CAPRIN1	0.272699	9.48598e-08	8.46683e-07
RPS11	0.272655	9.53325e-08	8.50521e-07
C9orf21	0.272414	9.7941e-08	8.72621e-07
RPL13	0.272344	9.87077e-08	8.79059e-07
ADAMTS9	0.272276	9.94662e-08	8.85023e-07
TIGD1	0.272124	1.01171e-07	8.99793e-07
KCNF1	0.272097	1.01479e-07	9.02124e-07
PRDM13	0.271871	1.04071e-07	9.23523e-07
ZNF280B	0.271824	1.04625e-07	9.27609e-07
TUFT1	0.271803	1.04867e-07	9.29341e-07
PRNP	0.271626	1.06959e-07	9.47035e-07
FBXO18	0.271432	1.09306e-07	9.66958e-07
C12orf36	0.271405	1.09633e-07	9.69421e-07
SSBP4	0.2714	1.09695e-07	9.69542e-07
LOC401010	0.271204	1.12118e-07	9.90514e-07
TGIF2	0.271134	1.12997e-07	9.97837e-07
PTTG3P	0.271119	1.13186e-07	9.99065e-07
CSNK1E	0.271089	1.13572e-07	1.00203e-06
FAM48A	0.270899	1.16e-07	1.02164e-06
WNK2	0.270693	1.18685e-07	1.04437e-06
NOC2L	0.27058	1.20187e-07	1.05711e-06
GPD1L	0.270483	1.21495e-07	1.06707e-06
IQCE	0.270215	1.25162e-07	1.09555e-06
UBE2R2	0.270173	1.25753e-07	1.09976e-06
SLC34A2	0.270163	1.2589e-07	1.10047e-06
DTNBP1	0.270043	1.2757e-07	1.11418e-06
C8orf59	0.270019	1.27916e-07	1.11525e-06
DLGAP5	0.270004	1.2812e-07	1.11654e-06
TAGLN3	0.269985	1.28393e-07	1.11843e-06
TRIM65	0.269964	1.28692e-07	1.12054e-06
STK3	0.269954	1.28845e-07	1.12139e-06
AGPS	0.269875	1.29969e-07	1.13018e-06
DPH5	0.26987	1.3004e-07	1.1303e-06
NAA25	0.269793	1.31165e-07	1.13909e-06
ETV4	0.26978	1.31352e-07	1.13972e-06
E2F3	0.269765	1.31573e-07	1.14114e-06
MCM7	0.26973	1.32085e-07	1.14495e-06
ROD1	0.269727	1.32127e-07	1.14495e-06
CTU1	0.269714	1.3232e-07	1.14612e-06
SLC4A11	0.269701	1.32502e-07	1.1472e-06
WDR70	0.269666	1.33016e-07	1.15115e-06
POPDC3	0.269613	1.338e-07	1.15693e-06
NEK3	0.269555	1.34659e-07	1.16385e-06
ROBO1	0.269548	1.34773e-07	1.16433e-06
C4orf7	0.269477	1.3583e-07	1.17244e-06
PUF60	0.269453	1.36198e-07	1.17511e-06
ANKRD52	0.269448	1.36268e-07	1.17521e-06
RPP38	0.269366	1.37513e-07	1.18543e-06
TOX3	0.269255	1.39206e-07	1.19899e-06
STK25	0.269212	1.39869e-07	1.20418e-06
CD97	0.269173	1.40482e-07	1.20842e-06
ZNF195	0.269087	1.41814e-07	1.21777e-06
ANXA2	0.269074	1.42026e-07	1.21906e-06
EPDR1	0.269048	1.42427e-07	1.22198e-06
MCRS1	0.268961	1.43807e-07	1.23313e-06
IPW	0.268958	1.43851e-07	1.23313e-06
C9orf86	0.268907	1.44663e-07	1.23956e-06
PPPDE1	0.268892	1.44905e-07	1.2411e-06
MAPKAPK5	0.268843	1.45688e-07	1.24727e-06
HNRNPD	0.268778	1.4674e-07	1.25574e-06
DEPDC1B	0.268774	1.46815e-07	1.25583e-06
FKBP10	0.268734	1.47459e-07	1.25973e-06
TGFB2	0.268664	1.48605e-07	1.26843e-06
C18orf54	0.268577	1.50038e-07	1.27847e-06
RPUSD4	0.268553	1.50428e-07	1.28125e-06
GTF2IRD1	0.268434	1.52423e-07	1.29768e-06
ENY2	0.268349	1.53849e-07	1.30926e-06
SNRPC	0.268326	1.54236e-07	1.312e-06
TMEM182	0.268207	1.56278e-07	1.32823e-06
EMR2	0.268184	1.56668e-07	1.33041e-06
FBXO41	0.267973	1.60364e-07	1.36122e-06
TUBB2B	0.267936	1.61008e-07	1.3661e-06
GORASP2	0.2679	1.61658e-07	1.37044e-06
TNNT1	0.267877	1.6206e-07	1.37327e-06
SFT2D1	0.267859	1.62371e-07	1.37532e-06
CDX2	0.26779	1.6362e-07	1.38472e-06
NOL6	0.267669	1.65805e-07	1.40055e-06
MINK1	0.26766	1.65967e-07	1.40102e-06
ZNF343	0.267478	1.69329e-07	1.42758e-06
TSEN34	0.26744	1.7003e-07	1.43167e-06
TRA2A	0.267392	1.70923e-07	1.43797e-06
RPL30	0.267368	1.71374e-07	1.44117e-06
LRRC37A3	0.26731	1.72474e-07	1.4498e-06
AIM1L	0.267242	1.73775e-07	1.45889e-06
GRSF1	0.267069	1.77093e-07	1.48424e-06
RAB42	0.267012	1.78193e-07	1.49284e-06
FZD7	0.266925	1.79917e-07	1.50601e-06
RSL24D1	0.266911	1.8019e-07	1.50766e-06
NPPB	0.266701	1.84374e-07	1.54073e-06
PRPF19	0.26668	1.84793e-07	1.54358e-06
ZDHHC7	0.266665	1.85104e-07	1.54553e-06
MRPL15	0.26652	1.88068e-07	1.56962e-06
CDH17	0.266516	1.88154e-07	1.56968e-06
UBE2CBP	0.266492	1.88636e-07	1.57305e-06
AZIN1	0.26623	1.94121e-07	1.61675e-06
IPO7	0.266158	1.95665e-07	1.62758e-06
KLHL18	0.266111	1.96655e-07	1.63513e-06
DLGAP1	0.265974	1.99628e-07	1.65846e-06
C5orf34	0.265958	1.99973e-07	1.66064e-06
C9orf167	0.265869	2.01918e-07	1.67608e-06
SUPT3H	0.265854	2.02266e-07	1.67828e-06
CMTM3	0.265832	2.02736e-07	1.68147e-06
RPL29	0.265578	2.08428e-07	1.72653e-06
BATF3	0.265522	2.0972e-07	1.73651e-06
ARF3	0.265495	2.10318e-07	1.74001e-06
ZNF282	0.265409	2.12317e-07	1.75531e-06
BAX	0.265385	2.12868e-07	1.75819e-06
TBX4	0.265377	2.13053e-07	1.75899e-06
SLC25A19	0.265355	2.13548e-07	1.76162e-06
ZNF74	0.265325	2.14261e-07	1.76677e-06
ZP1	0.265308	2.14659e-07	1.76932e-06
AP3B1	0.265292	2.15019e-07	1.77155e-06
NCOA5	0.265123	2.19014e-07	1.80223e-06
RAD21	0.265002	2.2192e-07	1.82539e-06
ANKRD13B	0.264996	2.22051e-07	1.82571e-06
BAK1	0.264872	2.25065e-07	1.84897e-06
REG3A	0.264815	2.26475e-07	1.85979e-06
CCDC97	0.264776	2.27424e-07	1.86681e-06
MYBL2	0.264708	2.29118e-07	1.87993e-06
ATP5G2	0.264684	2.29709e-07	1.88401e-06
WRAP53	0.264622	2.31255e-07	1.89591e-06
WARS2	0.26453	2.33579e-07	1.91127e-06
CCDC137	0.264529	2.33608e-07	1.91127e-06
URB2	0.264502	2.34306e-07	1.9154e-06
GPR119	0.264429	2.36159e-07	1.92897e-06
NDRG1	0.264375	2.3754e-07	1.93946e-06
PACS1	0.264356	2.38038e-07	1.94272e-06
EMILIN2	0.264335	2.38572e-07	1.94629e-06
NRCAM	0.264257	2.40618e-07	1.96217e-06
GPD2	0.26425	2.4078e-07	1.96269e-06
GNG4	0.264144	2.43581e-07	1.98309e-06
RECQL4	0.26411	2.44469e-07	1.9887e-06
PLIN3	0.264057	2.4588e-07	1.99773e-06
KCTD15	0.263888	2.50404e-07	2.03117e-06
PYCR2	0.263702	2.55503e-07	2.07084e-06
PNCK	0.263645	2.5707e-07	2.08269e-06
PRPF40A	0.263614	2.57954e-07	2.089e-06
KIAA1524	0.263533	2.60224e-07	2.10275e-06
C3orf52	0.263531	2.60262e-07	2.10275e-06
RPL35	0.26353	2.60284e-07	2.10275e-06
ELOVL1	0.263512	2.60797e-07	2.10604e-06
EIF4ENIF1	0.2633	2.66846e-07	2.15227e-06
LRP2	0.263287	2.67226e-07	2.15446e-06
SH2D5	0.263113	2.72288e-07	2.19438e-06
NCRNA00152	0.263007	2.754e-07	2.21588e-06
COPZ1	0.262991	2.75884e-07	2.21888e-06
FOXD1	0.262946	2.77238e-07	2.22887e-06
ARPC4	0.262853	2.80011e-07	2.25025e-06
GEMIN6	0.262791	2.81908e-07	2.26368e-06
FLJ42709	0.262742	2.83404e-07	2.27477e-06
RNF2	0.2626	2.87763e-07	2.30883e-06
SMAGP	0.262399	2.94057e-07	2.35648e-06
SNORA8	0.262386	2.94448e-07	2.35866e-06
MAD2L1	0.262251	2.98756e-07	2.39125e-06
PLEKHA9	0.262189	3.0077e-07	2.4064e-06
CREB5	0.262172	3.01297e-07	2.40965e-06
SRF	0.262138	3.02407e-07	2.41659e-06
BUB1	0.262096	3.0379e-07	2.42569e-06
KIF20A	0.262087	3.04063e-07	2.4269e-06
TSSC1	0.26194	3.0892e-07	2.46073e-06
C3orf17	0.261902	3.10157e-07	2.4696e-06
FUBP1	0.261894	3.10424e-07	2.47074e-06
TMEM55A	0.261844	3.12103e-07	2.48214e-06
OSR1	0.261844	3.12106e-07	2.48214e-06
DLK2	0.26182	3.12921e-07	2.48616e-06
UBE2S	0.261818	3.12975e-07	2.48616e-06
IPO5	0.261812	3.13191e-07	2.4868e-06
DNAJB13	0.261692	3.17224e-07	2.51696e-06
WDR73	0.261674	3.17841e-07	2.51971e-06
NUP188	0.261585	3.20915e-07	2.54306e-06
CCDC23	0.261503	3.23727e-07	2.56331e-06
PLEKHB1	0.261403	3.27211e-07	2.58781e-06
KPNA4	0.261336	3.29585e-07	2.60449e-06
NAP1L4	0.261298	3.30913e-07	2.61294e-06
FBXO46	0.261254	3.32489e-07	2.6233e-06
GEMIN7	0.261107	3.37762e-07	2.66245e-06
REXO4	0.261104	3.37852e-07	2.66245e-06
ACLY	0.261084	3.38567e-07	2.66598e-06
EFNA4	0.260936	3.43981e-07	2.70754e-06
C1orf126	0.260858	3.46878e-07	2.72711e-06
NUP133	0.260804	3.48887e-07	2.73903e-06
LOC554202	0.260642	3.54963e-07	2.78189e-06
MOBKL3	0.260466	3.61704e-07	2.83139e-06
PTGES2	0.26043	3.63095e-07	2.84116e-06
DPAGT1	0.260389	3.64663e-07	2.85231e-06
UBQLN4	0.260349	3.66231e-07	2.86344e-06
GABRA2	0.260318	3.67456e-07	2.87189e-06
UBE2D2	0.260301	3.68106e-07	2.87584e-06
THOC3	0.260091	3.76423e-07	2.93622e-06
PHB	0.260061	3.77655e-07	2.94352e-06
SNRPA	0.259988	3.80595e-07	2.96365e-06
PAFAH1B3	0.259956	3.8188e-07	2.97064e-06
S100A2	0.259879	3.8502e-07	2.99273e-06
ARL2	0.259802	3.882e-07	3.0151e-06
ACTG1	0.259785	3.8891e-07	3.01944e-06
NCAPH	0.259686	3.93007e-07	3.04649e-06
MMP9	0.259646	3.94684e-07	3.0583e-06
MRPS27	0.259638	3.95026e-07	3.05976e-06
ARPC3	0.259619	3.9583e-07	3.0648e-06
H2AFX	0.259597	3.9677e-07	3.07089e-06
VWDE	0.259577	3.97589e-07	3.07603e-06
COG2	0.259559	3.98344e-07	3.08067e-06
THAP11	0.259422	4.04221e-07	3.12278e-06
USP54	0.259421	4.04259e-07	3.12278e-06
DRP2	0.259413	4.04594e-07	3.12295e-06
CCNJL	0.259413	4.04594e-07	3.12295e-06
CKAP4	0.25938	4.06032e-07	3.13283e-06
C6orf48	0.259376	4.06201e-07	3.13292e-06
HOXA3	0.259337	4.07852e-07	3.14444e-06
ACTL8	0.259258	4.11322e-07	3.16997e-06
LOC100132724	0.259146	4.16233e-07	3.20409e-06
LOC92659	0.259066	4.19764e-07	3.22878e-06
PTPN23	0.259011	4.22228e-07	3.24648e-06
MYEF2	0.258958	4.24621e-07	3.26362e-06
PTHLH	0.258779	4.3274e-07	3.31961e-06
DLGAP4	0.258694	4.36638e-07	3.34823e-06
NBL1	0.258667	4.37922e-07	3.35678e-06
BTBD10	0.258628	4.39714e-07	3.3689e-06
C7orf60	0.258621	4.40063e-07	3.3689e-06
CDK16	0.258619	4.4013e-07	3.3689e-06
C1orf64	0.258476	4.46856e-07	3.41606e-06
RPL19	0.258445	4.48293e-07	3.42574e-06
EIF2S1	0.258441	4.48491e-07	3.42594e-06
TTYH3	0.258424	4.49303e-07	3.43082e-06
ZNF8	0.25838	4.51394e-07	3.44415e-06
TRAPPC4	0.258312	4.54659e-07	3.46641e-06
ERCC3	0.2583	4.55263e-07	3.46968e-06
IFRD1	0.2582	4.60079e-07	3.50505e-06
FJX1	0.25817	4.61557e-07	3.51496e-06
TMC6	0.25816	4.62017e-07	3.51712e-06
LARP4B	0.258119	4.6403e-07	3.5299e-06
C19orf61	0.258072	4.66369e-07	3.54619e-06
EID3	0.258026	4.6861e-07	3.56051e-06
PTP4A3	0.257969	4.71457e-07	3.57941e-06
MPHOSPH10	0.257929	4.73434e-07	3.59305e-06
MLLT3	0.257919	4.7395e-07	3.5956e-06
CPA2	0.2579	4.74911e-07	3.60152e-06
RASSF1	0.257861	4.76865e-07	3.6137e-06
TUBB	0.25786	4.76881e-07	3.6137e-06
HOMER1	0.257855	4.77148e-07	3.61435e-06
CTHRC1	0.257804	4.79718e-07	3.62968e-06
MKKS	0.257715	4.8424e-07	3.65973e-06
HAPLN1	0.257669	4.86586e-07	3.67535e-06
CCDC77	0.257602	4.90052e-07	3.69944e-06
GUSBL2	0.257593	4.90503e-07	3.70144e-06
UCHL1	0.257535	4.93558e-07	3.72167e-06
PRIM2	0.257509	4.94893e-07	3.73033e-06
BAG2	0.257342	5.03657e-07	3.79065e-06
SEMA7A	0.257277	5.0713e-07	3.81535e-06
ABCC10	0.257224	5.09964e-07	3.83284e-06
NFE2	0.257223	5.10032e-07	3.83284e-06
JRK	0.257174	5.12655e-07	3.8511e-06
FKBP9	0.257134	5.14821e-07	3.86445e-06
FSCN1	0.25695	5.24896e-07	3.93415e-06
TMCC1	0.256928	5.26077e-07	3.94152e-06
AAMP	0.256883	5.28589e-07	3.95736e-06
CST1	0.256736	5.36803e-07	4.01584e-06
DYNC2LI1	0.256569	5.46322e-07	4.08399e-06
TARDBP	0.256496	5.50505e-07	4.10909e-06
ARL9	0.256476	5.51648e-07	4.11608e-06
DAD1L	0.256436	5.53989e-07	4.13054e-06
UBE2E2	0.256432	5.54244e-07	4.13081e-06
COMMD8	0.256307	5.61559e-07	4.17752e-06
XRN2	0.256228	5.66219e-07	4.21061e-06
NPTX1	0.256217	5.66876e-07	4.21392e-06
C8orf76	0.256207	5.67448e-07	4.2166e-06
GOLGA7B	0.256157	5.70421e-07	4.23553e-06
RBM19	0.256064	5.75999e-07	4.27376e-06
FAM54A	0.256008	5.79429e-07	4.29613e-06
SRPRB	0.255912	5.85266e-07	4.33123e-06
ZHX2	0.25585	5.89097e-07	4.35672e-06
CD320	0.25583	5.90291e-07	4.36355e-06
HNRNPK	0.255648	6.01631e-07	4.44408e-06
NKAIN4	0.255525	6.09463e-07	4.4936e-06
STK33	0.255474	6.12709e-07	4.51587e-06
RP9	0.255443	6.14657e-07	4.52855e-06
ERP27	0.255434	6.15249e-07	4.53123e-06
OR12D2	0.255391	6.18033e-07	4.54837e-06
FLVCR1	0.255369	6.1947e-07	4.55558e-06
CLEC2L	0.255301	6.23847e-07	4.58439e-06
SLC24A5	0.255268	6.26046e-07	4.59715e-06
C7orf40	0.255138	6.34566e-07	4.65629e-06
RPS21	0.25509	6.37777e-07	4.67469e-06
AVL9	0.25506	6.39751e-07	4.68571e-06
RPL28	0.254984	6.44885e-07	4.71984e-06
LRGUK	0.254975	6.45442e-07	4.72218e-06
YARS	0.254956	6.46751e-07	4.73002e-06
PSMG3	0.254949	6.47179e-07	4.73141e-06
ZNF696	0.254946	6.47429e-07	4.7315e-06
GXYLT2	0.254937	6.48037e-07	4.73421e-06
PROM1	0.254895	6.50861e-07	4.7531e-06
CSF3R	0.254871	6.5248e-07	4.76318e-06
URM1	0.254771	6.59339e-07	4.80872e-06
RFT1	0.254769	6.59443e-07	4.80872e-06
RGS2	0.254764	6.59812e-07	4.80965e-06
C12orf49	0.254716	6.63112e-07	4.83194e-06
FRMD5	0.254707	6.6372e-07	4.8346e-06
KIF3C	0.254675	6.65938e-07	4.84898e-06
MTBP	0.254628	6.69215e-07	4.87106e-06
ATG9B	0.254583	6.72401e-07	4.8889e-06
AGRN	0.254553	6.745e-07	4.90058e-06
RPL11	0.254549	6.74748e-07	4.90059e-06
TSPAN13	0.254508	6.77648e-07	4.91986e-06
GDF1	0.254444	6.82135e-07	4.95063e-06
SDCCAG8	0.254376	6.87043e-07	4.98081e-06
C20orf20	0.25435	6.88882e-07	4.99051e-06
PPP1R14C	0.254329	6.90368e-07	4.99946e-06
ZNF146	0.25432	6.91008e-07	5.00228e-06
LOC147804	0.254317	6.91264e-07	5.00231e-06
PLA2G4D	0.254311	6.91632e-07	5.00316e-06
C9orf109	0.254258	6.95489e-07	5.02923e-06
P2RX5	0.254212	6.98859e-07	5.05176e-06
MRE11A	0.254109	7.06312e-07	5.0964e-06
ST6GALNAC4	0.25407	7.09236e-07	5.11379e-06
ANKRD27	0.254022	7.12781e-07	5.13658e-06
SGTB	0.254015	7.13287e-07	5.13742e-06
CAP1	0.253943	7.18596e-07	5.17379e-06
SLC26A7	0.253918	7.20502e-07	5.18189e-06
TRIM59	0.253896	7.22121e-07	5.19166e-06
FXYD2	0.253847	7.25787e-07	5.21614e-06
TM4SF19	0.253811	7.28531e-07	5.23307e-06
ZNF251	0.253796	7.29708e-07	5.23865e-06
NUDT1	0.253719	7.35535e-07	5.27857e-06
CT45A5	0.253685	7.3813e-07	5.29529e-06
C7orf27	0.253637	7.41774e-07	5.3176e-06
CT45A2	0.253484	7.53633e-07	5.39291e-06
SRRD	0.253444	7.56788e-07	5.41355e-06
EIF3J	0.253401	7.60139e-07	5.43556e-06
MIER2	0.253368	7.62802e-07	5.45265e-06
STX18	0.253034	7.89627e-07	5.63429e-06
NUDT17	0.25288	8.02317e-07	5.71665e-06
SNRPF	0.252816	8.07637e-07	5.75045e-06
NPHP1	0.252802	8.08808e-07	5.75317e-06
LOC728643	0.2528	8.08957e-07	5.75317e-06
DNAJC18	0.252689	8.18275e-07	5.81372e-06
STRN4	0.252623	8.23861e-07	5.85132e-06
ATG7	0.252596	8.26174e-07	5.86148e-06
MELK	0.252504	8.34041e-07	5.91308e-06
SMPD4	0.252418	8.41447e-07	5.96135e-06
ARMC4	0.252338	8.48468e-07	6.00682e-06
OGFOD1	0.252295	8.522e-07	6.0311e-06
H2AFY	0.252245	8.56618e-07	6.05806e-06
ORC6L	0.252162	8.63989e-07	6.10152e-06
ENO2	0.252142	8.65749e-07	6.11178e-06
XRCC5	0.252138	8.66148e-07	6.11243e-06
RPS19	0.252077	8.7161e-07	6.14662e-06
CHGA	0.251976	8.80684e-07	6.20524e-06
RIOK2	0.251773	8.99311e-07	6.33077e-06
SNORA76	0.251711	9.0503e-07	6.36877e-06
CARD9	0.251701	9.05947e-07	6.37298e-06
BIRC7	0.251673	9.0857e-07	6.38552e-06
GALNT5	0.251672	9.08691e-07	6.38552e-06
MRPL30	0.251601	9.15359e-07	6.42784e-06
CSNK1D	0.251547	9.20481e-07	6.45926e-06
TCERG1	0.251527	9.22342e-07	6.47004e-06
HAT1	0.25146	9.28712e-07	6.51014e-06
TREM1	0.251446	9.3006e-07	6.51729e-06
RASL10B	0.251427	9.31902e-07	6.5279e-06
NHP2	0.251241	9.49815e-07	6.64871e-06
TTC26	0.251177	9.5604e-07	6.68993e-06
SULT2B1	0.251157	9.58015e-07	6.70139e-06
PNPLA1	0.251148	9.58905e-07	6.70526e-06
AMPD3	0.251145	9.59271e-07	6.70548e-06
POLR2D	0.251134	9.60325e-07	6.71049e-06
MDH2	0.251119	9.61752e-07	6.71592e-06
RUNDC3A	0.251119	9.61778e-07	6.71592e-06
PPT1	0.251014	9.72167e-07	6.7861e-06
RPAP3	0.25092	9.81635e-07	6.84978e-06
SIX4	0.250895	9.84164e-07	6.86262e-06
PRKRA	0.250786	9.95162e-07	6.92859e-06
LRFN1	0.250678	1.00625e-06	6.99948e-06
CREG2	0.250646	1.00952e-06	7.01979e-06
PHLDA1	0.250567	1.01773e-06	7.06712e-06
HPSE	0.250567	1.01775e-06	7.06712e-06
C12orf32	0.250539	1.02068e-06	7.08504e-06
KRT19	0.250502	1.02457e-06	7.10955e-06
RPL27A	0.250495	1.02526e-06	7.11183e-06
NT5C2	0.250484	1.02644e-06	7.11755e-06
VDAC1	0.250403	1.03497e-06	7.1717e-06
UBE2L3	0.250293	1.0467e-06	7.24798e-06
RPL13AP6	0.250274	1.04873e-06	7.2595e-06
ERCC6L	0.25022	1.05455e-06	7.29215e-06
ZBTB9	0.25014	1.06322e-06	7.3445e-06
CHEK1	0.250109	1.06661e-06	7.36532e-06
AP2M1	0.250084	1.06932e-06	7.38149e-06
NAA35	0.250028	1.07546e-06	7.41872e-06
TGFB1	0.249966	1.08231e-06	7.45887e-06
CNO	0.249965	1.0824e-06	7.45887e-06
PPP2R2C	0.249887	1.09097e-06	7.51274e-06
NCAPG	0.249879	1.09187e-06	7.51631e-06
GPR107	0.249841	1.09618e-06	7.5408e-06
C8orf30A	0.249777	1.10334e-06	7.58478e-06
PDRG1	0.249741	1.10739e-06	7.61003e-06
LIN28A	0.249596	1.12393e-06	7.72102e-06
C1orf88	0.249399	1.1467e-06	7.86931e-06
CFL1	0.249383	1.14855e-06	7.87926e-06
CER1	0.249253	1.16381e-06	7.97571e-06
MMP7	0.249211	1.16883e-06	8.00735e-06
UBE2N	0.249191	1.17121e-06	8.02093e-06
CYP19A1	0.249083	1.18416e-06	8.10684e-06
H2AFZ	0.249057	1.18726e-06	8.12336e-06
EPHX4	0.248997	1.19456e-06	8.16678e-06
NKX3-2	0.248961	1.19893e-06	8.19385e-06
UBE2V1	0.248851	1.21237e-06	8.28e-06
DNAH5	0.248751	1.22476e-06	8.35892e-06
STOML2	0.248698	1.23143e-06	8.39869e-06
C9orf85	0.248669	1.23509e-06	8.42074e-06
RBP2	0.248538	1.2516e-06	8.53039e-06
KIAA1377	0.248482	1.25868e-06	8.57575e-06
C1orf91	0.248473	1.25985e-06	8.58079e-06
COG5	0.248446	1.26332e-06	8.60146e-06
SNHG8	0.248372	1.27282e-06	8.66315e-06
DLX3	0.248339	1.27706e-06	8.68909e-06
C2orf44	0.248329	1.27839e-06	8.69515e-06
ZNF233	0.248189	1.29666e-06	8.81199e-06
NEDD9	0.248187	1.2969e-06	8.81199e-06
RRP1	0.248146	1.30237e-06	8.84333e-06
ADSS	0.248145	1.3024e-06	8.84333e-06
TP53RK	0.248097	1.30875e-06	8.88044e-06
BOLA2	0.248091	1.30963e-06	8.88335e-06
COL9A2	0.248075	1.31174e-06	8.89463e-06
WDR85	0.248015	1.31967e-06	8.9454e-06
CHCHD3	0.247896	1.33575e-06	9.05132e-06
KIF11	0.247866	1.33982e-06	9.07272e-06
CNIH3	0.247853	1.34151e-06	9.07874e-06
PMAIP1	0.247765	1.35358e-06	9.15652e-06
DTX2	0.247737	1.35734e-06	9.17888e-06
MIF	0.247712	1.36077e-06	9.19897e-06
ARPC5L	0.247677	1.36558e-06	9.22835e-06
CHKA	0.247558	1.38209e-06	9.3367e-06
ZBTB45	0.247553	1.38285e-06	9.3387e-06
REG1B	0.247513	1.38844e-06	9.37326e-06
DAGLA	0.247501	1.39019e-06	9.38191e-06
PKIA	0.247454	1.3968e-06	9.42329e-06
PAK4	0.247426	1.40065e-06	9.44612e-06
CCR3	0.247404	1.40379e-06	9.46403e-06
FAM98A	0.24733	1.41434e-06	9.52231e-06
KIAA0146	0.247237	1.42774e-06	9.60603e-06
MED20	0.247225	1.42937e-06	9.61371e-06
PLK1	0.247209	1.43168e-06	9.62605e-06
RPSAP52	0.2472	1.43308e-06	9.63222e-06
NEU1	0.247169	1.43747e-06	9.65195e-06
PIGC	0.247058	1.45371e-06	9.75769e-06
ADD3	0.247024	1.45867e-06	9.78766e-06
MKRN1	0.247015	1.46007e-06	9.7938e-06
FBXL18	0.24696	1.46816e-06	9.84402e-06
PIGS	0.246945	1.47035e-06	9.85277e-06
LZTS2	0.246932	1.47222e-06	9.86201e-06
LRRIQ1	0.246896	1.47758e-06	9.88792e-06
NEK6	0.246883	1.47957e-06	9.89792e-06
TRDMT1	0.246858	1.48324e-06	9.91913e-06
NQO1	0.246793	1.49306e-06	9.97473e-06
FCHO1	0.246748	1.49983e-06	1.00167e-05
MAEA	0.246724	1.50338e-06	1.0037e-05
SPINK13	0.246719	1.50423e-06	1.00393e-05
PTPN14	0.246715	1.50484e-06	1.004e-05
CEP68	0.246712	1.50535e-06	1.004e-05
PFN1	0.246668	1.51196e-06	1.00774e-05
DAZAP1	0.246661	1.51302e-06	1.00811e-05
IFNE	0.24663	1.5177e-06	1.01088e-05
NOL9	0.246616	1.51996e-06	1.01206e-05
METAP1	0.246575	1.52619e-06	1.01586e-05
B4GALNT4	0.246487	1.53982e-06	1.02391e-05
SLC4A8	0.246404	1.55272e-06	1.03214e-05
DDX54	0.246357	1.55995e-06	1.0366e-05
KCNH2	0.246322	1.56553e-06	1.03962e-05
TMEM165	0.246315	1.56665e-06	1.04001e-05
MTERFD1	0.246265	1.57446e-06	1.04485e-05
DAP3	0.246107	1.59968e-06	1.06017e-05
HJURP	0.246093	1.60188e-06	1.06128e-05
RBM12	0.246078	1.60429e-06	1.06252e-05
HTRA2	0.246041	1.61031e-06	1.06616e-05
KIF18A	0.245952	1.62485e-06	1.07507e-05
FKBP11	0.245936	1.62745e-06	1.07643e-05
LARP1	0.245574	1.68753e-06	1.11469e-05
C8orf45	0.245566	1.68887e-06	1.1152e-05
ETV5	0.245404	1.71653e-06	1.13272e-05
M6PR	0.245384	1.72e-06	1.13406e-05
RPL7L1	0.245382	1.72027e-06	1.13406e-05
KIF5A	0.245364	1.72336e-06	1.13572e-05
C7orf26	0.245254	1.74255e-06	1.14723e-05
BLOC1S3	0.245237	1.74548e-06	1.14841e-05
ITM2C	0.245118	1.76643e-06	1.16115e-05
FUS	0.24508	1.77303e-06	1.16383e-05
IL1R2	0.245051	1.77826e-06	1.16688e-05
NME1-NME2	0.245015	1.78459e-06	1.17044e-05
FCGBP	0.245014	1.78487e-06	1.17044e-05
LETM2	0.245004	1.78666e-06	1.17123e-05
ATF4	0.244948	1.79658e-06	1.17735e-05
BMP6	0.244868	1.81103e-06	1.18604e-05
C6orf153	0.24486	1.81249e-06	1.18661e-05
SKIV2L2	0.244855	1.81336e-06	1.18678e-05
STT3A	0.244843	1.81566e-06	1.1879e-05
NAT9	0.244809	1.82183e-06	1.19155e-05
SNRPA1	0.244706	1.84063e-06	1.20305e-05
HOXB9	0.244629	1.85478e-06	1.2119e-05
HOXD11	0.244586	1.86284e-06	1.21677e-05
WDSUB1	0.244422	1.89351e-06	1.23599e-05
MS4A15	0.244368	1.90381e-06	1.2419e-05
SIGLEC10	0.244345	1.90801e-06	1.24423e-05
KCTD17	0.244308	1.91522e-06	1.24853e-05
PTDSS1	0.244211	1.93378e-06	1.2598e-05
C1orf107	0.244188	1.93809e-06	1.2622e-05
TRPC1	0.244178	1.94018e-06	1.26314e-05
GALNT7	0.244054	1.96413e-06	1.27791e-05
CAPZA2	0.244013	1.97228e-06	1.28237e-05
SLC7A7	0.243926	1.98941e-06	1.29308e-05
CGREF1	0.243866	2.00126e-06	1.30036e-05
TRPM6	0.243771	2.02038e-06	1.31193e-05
ATR	0.243719	2.03086e-06	1.31749e-05
LRP4	0.243718	2.03092e-06	1.31749e-05
VPS37C	0.243706	2.03332e-06	1.31849e-05
CDC20	0.243704	2.0338e-06	1.31849e-05
DGKD	0.243564	2.06234e-06	1.33656e-05
CLSTN1	0.243182	2.14189e-06	1.38496e-05
LYPD1	0.24304	2.17245e-06	1.40427e-05
PDSS1	0.242993	2.18252e-06	1.41032e-05
PMS1	0.24298	2.18541e-06	1.41173e-05
PTBP1	0.242959	2.18978e-06	1.41364e-05
ZNF766	0.242897	2.20335e-06	1.42148e-05
TMEM39B	0.242893	2.20432e-06	1.42164e-05
C9orf100	0.242889	2.20516e-06	1.42172e-05
USP27X	0.242754	2.23472e-06	1.43845e-05
DNAL4	0.242561	2.27786e-06	1.46575e-05
PUSL1	0.24255	2.28025e-06	1.46634e-05
NRIP3	0.242522	2.28656e-06	1.46992e-05
MCM3	0.24244	2.30529e-06	1.48053e-05
ZNF860	0.242428	2.30796e-06	1.48134e-05
FNTA	0.242411	2.31189e-06	1.48333e-05
KRI1	0.242397	2.31517e-06	1.48496e-05
IFFO2	0.242386	2.31751e-06	1.48598e-05
FUCA2	0.242349	2.32619e-06	1.49107e-05
NSUN4	0.242309	2.33538e-06	1.49599e-05
CNIH4	0.242266	2.34516e-06	1.50178e-05
FGF8	0.242241	2.35097e-06	1.50501e-05
CENPH	0.2422	2.36068e-06	1.51026e-05
YWHAE	0.242167	2.36825e-06	1.51461e-05
ZNF526	0.24214	2.37462e-06	1.51795e-05
C19orf50	0.242138	2.37499e-06	1.51795e-05
SGSH	0.242103	2.3833e-06	1.52278e-05
H2AFY2	0.24202	2.40282e-06	1.53426e-05
EXO1	0.24181	2.45319e-06	1.56492e-05
DLX4	0.24173	2.47271e-06	1.57586e-05
EDARADD	0.24169	2.48248e-06	1.58158e-05
ENOX1	0.241652	2.49165e-06	1.58691e-05
CENPJ	0.241648	2.49262e-06	1.58703e-05
GIPR	0.241582	2.50886e-06	1.59635e-05
EXOSC1	0.241414	2.55086e-06	1.62202e-05
PRRX2	0.241411	2.55165e-06	1.62202e-05
KCTD2	0.241327	2.57276e-06	1.63387e-05
CPNE7	0.24131	2.57689e-06	1.63598e-05
UQCRHL	0.241301	2.57942e-06	1.63706e-05
KCTD10	0.241184	2.60904e-06	1.65305e-05
CNOT10	0.241182	2.60959e-06	1.65305e-05
CLIC3	0.241164	2.61419e-06	1.65543e-05
TMC2	0.241152	2.61735e-06	1.65691e-05
TMEM158	0.241143	2.61969e-06	1.65786e-05
TSPO2	0.240972	2.66418e-06	1.68441e-05
CD68	0.240938	2.67294e-06	1.68942e-05
TRAPPC1	0.240875	2.68968e-06	1.69892e-05
FAM104A	0.240826	2.70245e-06	1.70644e-05
RHEB	0.240677	2.74237e-06	1.73e-05
SLC39A1	0.240655	2.74842e-06	1.73327e-05
SLC4A5	0.240636	2.75331e-06	1.73581e-05
TACC3	0.240616	2.75883e-06	1.73873e-05
C1orf112	0.240601	2.76294e-06	1.74077e-05
ILKAP	0.240549	2.77689e-06	1.74823e-05
PDP1	0.240548	2.77741e-06	1.74823e-05
TBC1D22A	0.240443	2.8061e-06	1.76517e-05
NRSN1	0.240418	2.81293e-06	1.76836e-05
SLC35B2	0.240404	2.81683e-06	1.77025e-05
PRMT5	0.240318	2.84072e-06	1.78414e-05
ZNF250	0.240298	2.84625e-06	1.7867e-05
HCCS	0.240237	2.86321e-06	1.79543e-05
GRWD1	0.240183	2.87835e-06	1.80436e-05
LIX1	0.240143	2.88963e-06	1.81086e-05
DLEU1	0.240047	2.91697e-06	1.82627e-05
YWHAH	0.239795	2.98962e-06	1.87116e-05
NKX2-8	0.239666	3.02779e-06	1.89386e-05
LHFPL5	0.23958	3.05325e-06	1.9086e-05
FOXF2	0.239397	3.10829e-06	1.94117e-05
SERPINH1	0.239337	3.12638e-06	1.95186e-05
SIX2	0.239322	3.13112e-06	1.95359e-05
SOX2	0.239309	3.13493e-06	1.95535e-05
KBTBD2	0.239164	3.17967e-06	1.98202e-05
SMYD2	0.239142	3.1863e-06	1.98491e-05
GIT1	0.239127	3.19125e-06	1.98738e-05
INSM1	0.239097	3.20032e-06	1.99178e-05
DUSP9	0.239047	3.21603e-06	2.00093e-05
TPM4	0.238978	3.23778e-06	2.01383e-05
RPL38	0.238939	3.25017e-06	2.02091e-05
RAB40A	0.238923	3.25501e-06	2.02329e-05
MTPAP	0.238694	3.32839e-06	2.06696e-05
LSAMP	0.23866	3.33959e-06	2.07327e-05
GSG2	0.238648	3.34352e-06	2.07507e-05
MTL5	0.238621	3.35226e-06	2.07984e-05
OR2H2	0.238604	3.35765e-06	2.08254e-05
TREML3	0.238596	3.36031e-06	2.08354e-05
ZBTB2	0.238541	3.37831e-06	2.09391e-05
CENPF	0.238533	3.38099e-06	2.0944e-05
GUCA2A	0.238486	3.39635e-06	2.10327e-05
TRIM71	0.238454	3.40718e-06	2.10932e-05
SAPS1	0.238449	3.40874e-06	2.10963e-05
CDYL	0.238348	3.44231e-06	2.12974e-05
UTP6	0.238268	3.46909e-06	2.14564e-05
CDCA3	0.238102	3.5256e-06	2.17789e-05
MAP4	0.238072	3.53583e-06	2.18353e-05
MOBKL2A	0.238049	3.54374e-06	2.18706e-05
RPS9	0.238038	3.54741e-06	2.18803e-05
IKBKE	0.238008	3.55785e-06	2.19373e-05
RFWD3	0.237931	3.5846e-06	2.20954e-05
C2orf76	0.237905	3.59365e-06	2.21444e-05
SLC44A3	0.237849	3.61318e-06	2.22578e-05
CACNG4	0.237812	3.626e-06	2.23299e-05
ODAM	0.237736	3.65294e-06	2.24819e-05
ZCCHC17	0.237699	3.66587e-06	2.25545e-05
RHPN1	0.237686	3.67054e-06	2.25762e-05
THOC4	0.237679	3.67309e-06	2.25849e-05
EXOSC4	0.237671	3.67576e-06	2.25944e-05
TSPO	0.237598	3.7021e-06	2.27423e-05
RPLP2	0.237539	3.72305e-06	2.28598e-05
EXTL3	0.237538	3.72352e-06	2.28598e-05
PLEKHG4	0.237454	3.75383e-06	2.30388e-05
ZFAT	0.237444	3.75762e-06	2.30549e-05
PITX3	0.237423	3.76506e-06	2.30935e-05
HCN1	0.23724	3.8324e-06	2.34848e-05
MRAP2	0.237198	3.84809e-06	2.35592e-05
EDC4	0.237183	3.85355e-06	2.35854e-05
DPYSL4	0.237121	3.87657e-06	2.37117e-05
ARHGEF2	0.237073	3.89481e-06	2.3816e-05
GCNT3	0.237059	3.89996e-06	2.38401e-05
SLC7A6OS	0.237055	3.90166e-06	2.38432e-05
LOC84931	0.237004	3.92077e-06	2.39526e-05
BAT3	0.236965	3.9356e-06	2.40359e-05
TARBP2	0.236957	3.93876e-06	2.40478e-05
YEATS4	0.236734	4.02427e-06	2.45473e-05
SF3B4	0.236706	4.03506e-06	2.46056e-05
ZNF707	0.236657	4.05427e-06	2.47076e-05
UCN2	0.236615	4.07053e-06	2.47991e-05
FBXW9	0.236596	4.07831e-06	2.48313e-05
TYRO3	0.236548	4.09701e-06	2.4915e-05
SERBP1	0.236548	4.09706e-06	2.4915e-05
APCDD1L	0.236518	4.10878e-06	2.49787e-05
DMBT1	0.236462	4.13132e-06	2.5108e-05
LAIR2	0.236425	4.14596e-06	2.51893e-05
ZNF142	0.23642	4.14806e-06	2.51944e-05
C14orf79	0.236327	4.1852e-06	2.54122e-05
SLMO1	0.236319	4.18855e-06	2.54248e-05
LPAR2	0.236197	4.23771e-06	2.56841e-05
SSR3	0.236122	4.26858e-06	2.58555e-05
PAX9	0.236103	4.27651e-06	2.58954e-05
C11orf70	0.2361	4.27777e-06	2.58954e-05
SNAPC1	0.235998	4.31964e-06	2.61409e-05
MCM3APAS	0.235891	4.36452e-06	2.64045e-05
HMGN4	0.235831	4.38941e-06	2.6539e-05
ORC4L	0.235786	4.40852e-06	2.66383e-05
LMCD1	0.23576	4.41943e-06	2.66961e-05
RCN2	0.235749	4.42423e-06	2.6717e-05
GNPAT	0.235678	4.45477e-06	2.68885e-05
C19orf59	0.235628	4.47607e-06	2.70055e-05
PCYT1B	0.235594	4.49076e-06	2.7086e-05
NANS	0.235568	4.50172e-06	2.71438e-05
BFSP1	0.235513	4.52575e-06	2.72805e-05
MRPL33	0.235505	4.52904e-06	2.72921e-05
CDRT4	0.235497	4.53273e-06	2.73061e-05
LYN	0.235469	4.54475e-06	2.73702e-05
ELAC2	0.23542	4.5664e-06	2.74756e-05
TEX19	0.235374	4.58648e-06	2.75881e-05
GLT25D1	0.23513	4.69506e-06	2.82242e-05
PCBP2	0.235116	4.70111e-06	2.8252e-05
DDX42	0.235077	4.71884e-06	2.835e-05
FAM24B	0.235046	4.73272e-06	2.84249e-05
WASF2	0.23503	4.74008e-06	2.84605e-05
MANBAL	0.234998	4.75462e-06	2.85392e-05
C16orf88	0.234961	4.77155e-06	2.86322e-05
CTNNA1	0.234957	4.77316e-06	2.86332e-05
PBK	0.234944	4.77905e-06	2.86599e-05
LOC100127888	0.234909	4.79501e-06	2.8747e-05
TMEM65	0.234897	4.80076e-06	2.87641e-05
SERHL	0.234889	4.80441e-06	2.87773e-05
CACNA1E	0.234856	4.81946e-06	2.88415e-05
DPF1	0.23485	4.82254e-06	2.88512e-05
TSPAN19	0.234821	4.8359e-06	2.89225e-05
C1orf116	0.234781	4.8542e-06	2.90145e-05
C6orf126	0.234548	4.96375e-06	2.96604e-05
DPP10	0.234544	4.96524e-06	2.96604e-05
PPP1R9A	0.234501	4.98584e-06	2.97722e-05
NRF1	0.234499	4.98694e-06	2.97722e-05
FUNDC2	0.234469	5.00122e-06	2.98485e-05
GCM1	0.234433	5.01834e-06	2.99417e-05
SLC25A32	0.234381	5.04352e-06	3.00829e-05
RNH1	0.234368	5.04971e-06	3.01052e-05
SAGE1	0.234367	5.05027e-06	3.01052e-05
PRKCG	0.234295	5.08486e-06	3.02955e-05
UBLCP1	0.234294	5.08524e-06	3.02955e-05
C17orf63	0.234213	5.12479e-06	3.05129e-05
EAF2	0.23421	5.12649e-06	3.05139e-05
CERKL	0.234133	5.16421e-06	3.07264e-05
RDBP	0.234129	5.16608e-06	3.07264e-05
WBSCR16	0.234127	5.16682e-06	3.07264e-05
HSBP1	0.234069	5.19551e-06	3.08786e-05
GLMN	0.234001	5.22923e-06	3.10604e-05
ITGB1BP1	0.233779	5.34092e-06	3.16861e-05
CASP4	0.233715	5.37394e-06	3.18725e-05
PAPSS1	0.233614	5.42572e-06	3.21604e-05
MYL6B	0.233607	5.4294e-06	3.2165e-05
ETF1	0.233606	5.42972e-06	3.2165e-05
CD83	0.233577	5.44456e-06	3.22241e-05
SLC16A6	0.233572	5.44723e-06	3.22304e-05
CHST10	0.233556	5.45587e-06	3.22625e-05
ZNF589	0.233556	5.45589e-06	3.22625e-05
PACRGL	0.23351	5.47968e-06	3.23935e-05
GSTM3	0.233487	5.49145e-06	3.24535e-05
C9orf110	0.233426	5.52373e-06	3.26346e-05
FLOT1	0.233215	5.63553e-06	3.32458e-05
CDK1	0.233147	5.67191e-06	3.34505e-05
DNM1L	0.23311	5.69167e-06	3.35571e-05
IL17F	0.233046	5.72647e-06	3.37523e-05
C6orf195	0.233024	5.73818e-06	3.38113e-05
QPCTL	0.233017	5.74221e-06	3.3825e-05
CCDC110	0.233	5.75121e-06	3.38681e-05
MTA1	0.232947	5.78046e-06	3.4021e-05
KCTD7	0.232947	5.7806e-06	3.4021e-05
STYXL1	0.232939	5.78486e-06	3.4036e-05
C7orf28B	0.23291	5.80075e-06	3.41194e-05
RPS6KA4	0.232903	5.80468e-06	3.41325e-05
FAM155B	0.232768	5.87921e-06	3.45605e-05
REEP2	0.232619	5.96276e-06	3.50103e-05
CALCA	0.232585	5.98198e-06	3.51129e-05
C1orf182	0.232579	5.98532e-06	3.51221e-05
HARS	0.232572	5.9896e-06	3.51368e-05
RAD51	0.232568	5.99193e-06	3.51402e-05
CDC45	0.232546	6.00428e-06	3.51919e-05
C12orf10	0.232485	6.03886e-06	3.53708e-05
MUC1	0.232483	6.04013e-06	3.53708e-05
PHF15	0.232444	6.06253e-06	3.54811e-05
HBQ1	0.232436	6.06706e-06	3.54972e-05
FZD2	0.232384	6.09703e-06	3.56621e-05
SP6	0.232326	6.13087e-06	3.58495e-05
CAMKV	0.232268	6.16413e-06	3.60228e-05
RHOG	0.232239	6.18119e-06	3.60907e-05
CKAP2	0.232098	6.26406e-06	3.65532e-05
IVNS1ABP	0.232085	6.27208e-06	3.65893e-05
CHPF2	0.232059	6.28707e-06	3.66553e-05
BAG3	0.232036	6.30115e-06	3.67266e-05
PINX1	0.231999	6.32278e-06	3.68419e-05
HEPACAM2	0.23193	6.36428e-06	3.70512e-05
SUMO2	0.231766	6.46371e-06	3.75861e-05
SLC35A2	0.231738	6.48079e-06	3.76745e-05
ARHGAP1	0.231733	6.48359e-06	3.76797e-05
HSPE1	0.231698	6.50508e-06	3.77606e-05
MTHFD2	0.23169	6.50995e-06	3.77778e-05
CDCA2	0.231682	6.51529e-06	3.77978e-05
BICC1	0.231673	6.52082e-06	3.78189e-05
STAU2	0.231632	6.54599e-06	3.79538e-05
SPOCD1	0.231558	6.59148e-06	3.81987e-05
NUF2	0.231557	6.59206e-06	3.81987e-05
MBD2	0.231534	6.60623e-06	3.82697e-05
AHR	0.231525	6.61199e-06	3.82919e-05
METTL3	0.23151	6.62149e-06	3.83291e-05
PDE7A	0.231509	6.62227e-06	3.83291e-05
LOC654342	0.231442	6.66382e-06	3.85472e-05
MYCBP	0.231417	6.67971e-06	3.8623e-05
KISS1R	0.231415	6.6808e-06	3.8623e-05
LOC100190939	0.231408	6.68522e-06	3.86374e-05
BCAS4	0.231356	6.71838e-06	3.88178e-05
FANCD2	0.231347	6.72397e-06	3.88388e-05
THOC7	0.231287	6.76208e-06	3.9025e-05
GAS2L2	0.231228	6.79939e-06	3.92289e-05
MGC45800	0.231221	6.8042e-06	3.92453e-05
ICA1	0.231192	6.82293e-06	3.9342e-05
TRIP12	0.231091	6.88809e-06	3.96603e-05
GSK3A	0.231072	6.90023e-06	3.97187e-05
GGA3	0.231013	6.93844e-06	3.98925e-05
TAF4B	0.230993	6.95159e-06	3.99451e-05
ZNF706	0.230918	7.00104e-06	4.0206e-05
PHACTR1	0.230897	7.0146e-06	4.02607e-05
ANAPC4	0.230793	7.08327e-06	4.06314e-05
C3orf14	0.230781	7.09173e-06	4.06565e-05
ST6GALNAC5	0.23072	7.13238e-06	4.08778e-05
CEP164	0.230701	7.14531e-06	4.09401e-05
HS6ST2	0.230543	7.25201e-06	4.15038e-05
CWC22	0.230493	7.28567e-06	4.16844e-05
DPM2	0.23046	7.30821e-06	4.178e-05
WARS	0.23046	7.30866e-06	4.178e-05
VPS33A	0.230435	7.32552e-06	4.18643e-05
DDX19A	0.230405	7.34607e-06	4.19697e-05
CDCP1	0.230369	7.37123e-06	4.20893e-05
PTTG1	0.230331	7.39735e-06	4.22264e-05
APCDD1	0.230299	7.41965e-06	4.23294e-05
NBEAL2	0.230243	7.45875e-06	4.2516e-05
[truncated: 17,922 more rows]

## Sheet: GSEA_GO
geneSet	description	enrichmentScore	normalizedEnrichmentScore	pValue	FDR	size	leadingEdgeNum	leadingEdgeId	genes
GO:0022613	ribonucleoprotein complex biogenesis	0.764786	2.74138	0	0	386	181	4869;55646;55759;8607;1736;8664;83732;25879;10528;8662;23560;5901;8667;28987;3646;705;55003;84128;55299;6129;55226;23160;51602;10514;55720;4839;54475;10813;64794;1968;55127;3326;57647;26156;23246;10480;10885;23212;27316;1975;708;55661;6125;4736;23481;11137;22984;6732;6128;51154;54881;54606;9221;51018;6632;6228;10360;6175;6187;26747;51491;51388;1653;9277;9136;6130;8602;6154;6202;9790;6193;6194;613…	AAMP;AATF;ABCE1;ATR;BCCIP;BICD1;BMS1;BOP1;BRIX1;BYSL;C1QBP;CEBPZ;CHD7;CLNS1A;CNOT6;CPSF6;DCAF13;DDX1;DDX27;DDX31;DDX47;DDX56;DENR;DHX37;DHX9;DKC1;DYNC1H1;EIF2A;EIF2S1;EIF2S3;EIF3B;EIF3D;EIF3E;EIF3H;EIF3J;EIF3L;EIF3M;EIF4A3;EIF4B;EMG1;EXOSC1;EXOSC2;EXOSC3;EXOSC4;EXOSC5;EXOSC7;EXOSC8;FBL;GAR1;GEMIN4;GEMIN5;GEMIN6;GEMIN7;GNL2;GNL3L;GTPBP4;HEATR1;HSP90AA1;HSP90AB1;KRI1;LTV1;LYAR;MPHOSPH10;MPHOSPH6;MR…
GO:0016072	rRNA metabolic process	0.771214	2.63751	0	0	210	107	4691;55646;55759;1736;83732;25879;10528;23560;28987;705;84128;6129;55226;23160;51602;55720;4839;10813;55127;57647;26156;10849;23246;10885;23212;55661;6125;4736;23481;11137;22984;51154;54881;54606;9221;51018;10360;6187;9277;9136;6130;8602;6154;6202;9790;6194;54433;5036;55035;3921;26168;9775;6229;4141;2091;2976;51010;54680;10436;51096;6201;11340;6598;84294;55695;50628;84172;10200;25926;23404;9045;2…	BMS1;BOP1;BYSL;CD3EAP;CHD7;DCAF13;DDX27;DDX47;DDX56;DHX37;DKC1;EIF4A3;EMG1;EXOSC1;EXOSC2;EXOSC3;EXOSC4;EXOSC5;EXOSC7;EXOSC8;FBL;GAR1;GEMIN4;GTF3C2;GTF3C3;GTPBP4;H2AFY;H2AFY2;HEATR1;KRI1;LYAR;MARS;MPHOSPH10;MPHOSPH6;MRPS9;MRTO4;NAT10;NCL;NHP2;NOB1;NOL10;NOL11;NOL6;NOL8;NOL9;NOLC1;NOP14;NOP2;NOP56;NOP58;NPM3;NSUN4;NSUN5;NVL;PA2G4;PDCD11;PES1;POLR1B;PWP1;REXO4;RIOK1;RIOK2;RPL10A;RPL11;RPL14;RPL26;RP…
GO:0034470	ncRNA processing	0.740032	2.60846	0	0	312	150	55646;55759;6741;1736;83732;25879;10528;23560;28987;705;84128;6129;55226;23160;51602;54517;55720;4839;10813;55127;63892;57647;26156;51605;23246;10885;23212;10940;55661;6125;4736;23481;22984;51154;55656;54881;54606;9221;51018;4234;10360;3735;80746;6187;1653;9277;9136;6130;8602;6154;6202;9790;55621;6194;80324;54433;10785;5036;55035;3921;55756;79828;26168;24140;9775;6229;2091;10799;80745;51010;54680…	BMS1;BOP1;BYSL;CHD7;CPSF3;CT45A1;CTU1;DCAF13;DDX1;DDX27;DDX47;DDX52;DDX56;DHX37;DKC1;EIF4A3;ELAC2;EMG1;ESF1;EXOSC1;EXOSC10;EXOSC2;EXOSC3;EXOSC4;EXOSC5;EXOSC7;EXOSC8;FBL;FTSJ1;FTSJ3;GAR1;GEMIN4;GRSF1;GTPBP4;HEATR1;HNRNPA2B1;INTS4;INTS8;INTS9;KARS;KRI1;LIN28A;LYAR;METTL1;METTL3;METTL6;METTL8;MPHOSPH10;MPHOSPH6;MRPS9;MRTO4;NAT10;NHP2;NOB1;NOL10;NOL11;NOL6;NOL8;NOL9;NOLC1;NOP14;NOP2;NOP56;NOP58;NPM3;…
GO:0006413	translational initiation	0.750138	2.50979	0	0	184	95	4869;8664;8662;1973;8667;3646;8872;6129;26986;1968;10480;6139;1975;6125;4736;6128;6189;6228;6175;6188;6187;6132;6191;1653;6222;6130;6154;22916;6202;6193;10657;6194;6136;6233;3921;6204;23521;6173;6229;8894;6206;6124;6207;6138;6201;6160;6146;9669;6142;9349;6161;6122;9045;6165;6155;6168;5436;6059;6147;6230;8890;6134;6141;6217;6208;51386;6152;83939;6167;10987;8562;6218;8892;6205;6137;6156;6159;11224;…	ABCE1;ATF4;CDC123;COPS5;DDX1;DENR;EIF2A;EIF2B2;EIF2B4;EIF2S1;EIF2S2;EIF2S3;EIF3B;EIF3D;EIF3E;EIF3H;EIF3J;EIF3L;EIF3M;EIF4A1;EIF4B;EIF5B;KHDRBS1;LARP1;METTL3;NCBP2;NPM1;PABPC1;POLR2D;POLR2G;RPL10;RPL10A;RPL11;RPL12;RPL13;RPL13A;RPL14;RPL15;RPL17;RPL18;RPL18A;RPL19;RPL22;RPL23;RPL23A;RPL24;RPL26;RPL27;RPL27A;RPL28;RPL29;RPL3;RPL30;RPL31;RPL32;RPL35;RPL35A;RPL36A;RPL37;RPL37A;RPL38;RPL4;RPL41;RPL5;R…
GO:0006403	RNA localization	0.712348	2.41471	0	0	208	85	908;10576;4869;22948;6741;10575;8607;10574;1736;5901;51602;57510;9688;79023;7203;3192;10694;23212;11338;144983;3297;22916;10657;5036;3921;3178;8563;143244;10204;10128;9775;2091;6421;1660;29107;51010;54680;9804;23636;1984;3181;84946;11052;56647;87178;29894;23404;8480;6059;129401;81608;636;10921;10856;51692;23165;57122;84324;81929;6950;10898;10643;10642;23299;56943;65083;55135;23511;55746;84321;557…	ABCE1;ATR;BCCIP;BICD1;BICD2;CCT2;CCT3;CCT4;CCT5;CCT6A;CCT7;CCT8;CPSF1;CPSF3;CPSF4;CPSF6;DDX19A;DHX9;DKC1;EIF4A3;EIF5A;EIF5AL1;ENY2;EXOSC10;EXOSC2;EXOSC3;FBL;FIP1L1;FLOT1;HNRNPA1;HNRNPA1L2;HNRNPA2B1;HNRNPU;HSF1;IGF2BP1;IGF2BP3;KHDRBS1;LRPPRC;LTV1;NCBP2;NHP2;NOL6;NOP58;NPM1;NUP107;NUP133;NUP155;NUP188;NUP205;NUP35;NUP37;NUP62;NUP93;NUTF2;NXT1;PA2G4;PNPT1;POLDIP3;POLR2D;RAE1;RAN;RBM15B;RBMX2;RIOK2;R…
GO:0006401	RNA catabolic process	0.681985	2.40794	0	0	312	127	4869;6741;1736;3646;8761;6129;26986;4904;3192;6139;7534;10940;6125;4736;9238;6128;51154;6189;8087;6228;6175;6188;6187;6132;6191;6222;6130;6154;22916;6202;6193;6418;6194;6136;27044;6233;3921;6204;4670;23521;10128;6173;9775;6229;6206;6124;1660;6207;51010;6138;6201;6160;6146;11340;6142;3183;9349;57472;3312;6161;6122;87178;5518;23404;4849;9045;6165;6155;6168;57819;5436;23016;56915;6147;79621;9704;623…	APEX1;AXIN2;CNOT10;CNOT3;CNOT6;DHX34;DHX9;DKC1;EDC4;EIF3E;EIF4A3;ETF1;EXOSC1;EXOSC2;EXOSC3;EXOSC4;EXOSC5;EXOSC7;EXOSC8;FXR1;HNRNPA0;HNRNPC;HNRNPD;HNRNPM;HNRNPU;HSPA8;IGF2BP1;IGF2BP3;LARP1;LIN28A;LRPPRC;LSM2;METTL3;MRTO4;MTPAP;MYEF2;NCBP2;NPM1;PABPC1;PABPC4;PCBP4;PKP3;PNPT1;POLR2D;POLR2G;POP1;PPP2R1A;RNASEH2B;RNH1;RNPS1;RPL10;RPL10A;RPL11;RPL12;RPL13;RPL13A;RPL14;RPL15;RPL17;RPL18;RPL18A;RPL19;RPL…
GO:0071826	ribonucleoprotein complex subunit organization	0.706349	2.40622	0	0	217	90	4869;8607;8664;8662;8667;3646;55299;4839;54475;1968;3326;23246;10480;23212;27316;1975;708;6125;6732;6128;51154;6632;6228;6175;26747;51388;1653;6193;6136;3921;6204;23521;1660;10713;6628;54680;6635;57472;50628;11052;25929;92399;6122;6637;6880;56342;79752;6633;6147;5563;96764;636;1778;11171;6134;10946;10856;6208;1207;10728;51386;6152;3320;83939;8562;6631;51187;27339;79833;79760;1965;6135;8669;6636;5…	ATR;BICD1;BOP1;BRIX1;C1QBP;CLNS1A;CNOT2;CNOT6;CPSF6;DDX1;DDX20;DENR;DHX9;DYNC1H1;EIF2A;EIF2S1;EIF2S3;EIF3B;EIF3D;EIF3E;EIF3F;EIF3H;EIF3J;EIF3L;EIF3M;EIF4B;GEMIN4;GEMIN5;GEMIN6;GEMIN7;GEMIN8;HSP90AA1;HSP90AB1;MRRF;MRTO4;NIP7;NLE1;NOP2;NPM1;NSUN4;NUDT21;NUFIP1;OGFOD1;POLR2D;PPAN;PRKAA2;PRMT5;PRPF19;PTGES3;RBMX;RPL10;RPL11;RPL12;RPL13A;RPL23A;RPL24;RPL3;RPL38;RPL5;RPL6;RPLP0;RPS10;RPS14;RPS19;RPS23;…
GO:0070972	protein localization to endoplasmic reticulum	0.711651	2.28747	0	0	136	77	6129;6139;6125;4736;6128;6189;6228;6175;10945;6188;6187;6132;6191;6222;6130;6154;6202;6193;6194;6136;6233;3921;6204;23521;6173;6229;6206;6124;6207;6138;6201;6160;6146;6142;23480;9349;6161;6122;9045;6165;6155;6168;6147;6230;6134;6141;6217;6208;10134;6152;6167;6218;6205;6137;6156;6159;11224;6143;6227;6158;6135;54557;6223;6157;6169;6203;6181;6747;6224;6171;10890;6164;6170;9218;128866;3309;25873	BCAP31;CHMP4B;HSPA5;KDELR1;RAB10;RPL10;RPL10A;RPL11;RPL12;RPL13;RPL13A;RPL14;RPL15;RPL17;RPL18;RPL18A;RPL19;RPL22;RPL23;RPL23A;RPL24;RPL26;RPL27;RPL27A;RPL28;RPL29;RPL3;RPL30;RPL31;RPL32;RPL34;RPL35;RPL35A;RPL36;RPL36A;RPL37;RPL37A;RPL38;RPL39;RPL4;RPL41;RPL5;RPL6;RPL7;RPL7A;RPL8;RPLP0;RPLP2;RPS10;RPS11;RPS12;RPS13;RPS14;RPS16;RPS17;RPS18;RPS19;RPS2;RPS20;RPS21;RPS23;RPS24;RPS25;RPS27A;RPS3;RPS3A…
GO:0006399	tRNA metabolic process	0.681898	2.26219	0	0	162	67	6741;10056;2617;55226;9521;54517;7407;3376;5917;2058;63892;51067;51605;10940;4234;3735;80746;1653;55621;9255;80324;10785;79828;24140;4141;5464;2976;10799;92675;80745;51010;6897;131965;51520;11340;2193;23404;7965;5859;23016;1615;115708;55152;51095;55039;55687;4677;9330;51002;57570;90353;10557;84881;79042;2926;10352;8565;81605;112858;1787;126789;60528;3035;7453;54974;6894;9328	AIMP1;AIMP2;CTU1;DALRD3;DARS;DDX1;DTD1;EEF1E1;ELAC2;EPRS;EXOSC2;EXOSC3;EXOSC7;EXOSC8;FARSA;FARSB;FTSJ1;GARS;GRSF1;GTF3C2;GTF3C3;GTF3C5;HARS;IARS;KARS;LARS;MARS;METTL1;METTL6;METTL8;NARS;NAT10;POP1;PPA1;PUS1;PUS7;PUSL1;QARS;RARS;RPP38;RPP40;RPUSD4;SSB;TARBP1;TARS;THADA;THG1L;THUMPD2;TP53RK;TPRKB;TRDMT1;TRMT1;TRMT12;TRMT5;TRMT6;TRMT61A;TRMU;TRNT1;TSEN2;TSEN34;URM1;VARS;WARS;WARS2;WDR4;YARS;YARS2
GO:0032200	telomere organization	0.686436	2.24729	0	0	136	50	908;10576;22948;10575;10574;1736;55226;4609;26354;3326;7203;3192;10694;50485;2547;54433;3178;54552;3183;5570;3181;225689;286053;5591;10728;142;6950;6714;3320;9212;5424;328;8550;3184;55135;9401;5558;7520;55651;545;9156;5888;54984;4751;5394;65057;7515;4683;64858;6117	ACD;APEX1;ATR;AURKB;CCT2;CCT3;CCT4;CCT5;CCT6A;CCT7;CCT8;DCLRE1B;DKC1;EXO1;EXOSC10;GAR1;GNL3;GNL3L;HNRNPA1;HNRNPA2B1;HNRNPC;HNRNPD;HNRNPU;HSP90AA1;HSP90AB1;MAPK15;MAPKAPK5;MYC;NAT10;NBN;NEK2;NHP2;NSMCE2;PARP1;PINX1;PKIB;POLD1;PRIM2;PRKDC;PTGES3;RAD51;RECQL4;RPA1;SMARCAL1;SRC;TCP1;WRAP53;XRCC1;XRCC5;XRCC6
GO:0071166	ribonucleoprotein complex localization	0.707024	2.24193	0	0	112	54	4869;6741;5901;9688;79023;23212;11338;22916;5036;3921;8563;9775;29107;23636;1984;3181;84946;56647;29894;8480;6059;129401;81608;10921;51692;23165;57122;84324;81929;10898;56943;65083;23511;55746;84321;55781;5433;80145;84271;9631;11260;29890;51634;23144;55795;55677;26993;11097;8086;23381;23225;26121;9939;65109	AAAS;ABCE1;AKAP8L;BCCIP;CPSF1;CPSF3;CPSF4;EIF4A3;EIF5A;ENY2;FIP1L1;HNRNPA2B1;IWS1;LTV1;NCBP2;NOL6;NPM1;NUP107;NUP133;NUP155;NUP188;NUP205;NUP210;NUP35;NUP37;NUP62;NUP93;NUPL2;NXT1;PA2G4;PCID2;POLDIP3;POLR2D;PRPF31;RAE1;RAN;RBM15B;RBM8A;RBMX2;RIOK2;RNPS1;RPSA;RRS1;SARNP;SEH1L;SMG5;SSB;THOC3;THOC5;THOC7;U2AF2;UPF3B;XPOT;ZC3H3
GO:0008380	RNA splicing	0.61194	2.20027	0	0	363	131	26986;4904;3192;55131;27316;708;3191;6732;11338;10283;144983;2963;6632;51645;80746;23028;1653;22916;10657;1478;3178;8563;4670;9775;23450;6421;1660;6207;10713;9343;6628;6635;3183;5935;3181;9128;50628;5437;3312;1665;22913;25929;9410;29894;5518;4841;6637;84991;55749;6633;23210;57819;5436;51593;81608;84844;96764;11171;10285;10921;10946;51692;1207;6629;8896;10465;10898;10949;4857;8458;51202;22827;3184…	ACIN1;AKAP8L;BUD31;C1QBP;CCAR1;CLNS1A;CPSF1;CPSF3;CPSF4;CSTF2;CWC22;CWC27;DAZAP1;DBR1;DDX1;DDX20;DDX23;DDX42;DDX47;DHX15;DHX9;EFTUD2;EIF4A3;FIP1L1;FUS;GEMIN4;GEMIN5;GEMIN6;GEMIN7;GEMIN8;GTF2F2;HABP4;HMX2;HNRNPA0;HNRNPA1;HNRNPA1L2;HNRNPA2B1;HNRNPA3;HNRNPC;HNRNPD;HNRNPK;HNRNPL;HNRNPM;HNRNPR;HNRNPU;HSPA8;IVNS1ABP;IWS1;JMJD6;KDM1A;KHDRBS1;LSM2;METTL3;MPHOSPH10;NCBP2;NONO;NOVA1;NUDT21;PABPC1;PCBP2;PHF…
GO:0006397	mRNA processing	0.607348	2.19875	0	0	423	150	26986;1022;4904;3192;55131;27316;708;3191;9238;22984;6732;11338;10283;144983;2963;6632;51645;80746;23028;3297;1653;22916;10657;1478;3178;8563;4670;9775;23450;6421;1660;10713;9343;6628;6635;3183;5935;891;3181;22944;9128;50628;11052;5437;3312;1665;22913;25929;9410;87178;25888;29894;4841;6637;84991;55749;6633;23210;57819;5436;51593;81608;84844;96764;11171;10285;10921;10946;51692;1207;84324;6629;8896…	ACIN1;AKAP8L;APOBEC2;BUD31;C1QBP;CCAR1;CCNB1;CDK7;CLNS1A;CPSF1;CPSF3;CPSF4;CPSF6;CSTF2;CWC22;CWC27;DAZAP1;DBR1;DDX1;DDX20;DDX23;DDX42;DDX47;DHX15;DHX9;EFTUD2;EIF4A3;ERCC2;ERCC3;FIP1L1;FUS;GEMIN4;GEMIN5;GEMIN6;GEMIN7;GEMIN8;GRSF1;GTF2F2;GTF2H1;HABP4;HMX2;HNRNPA0;HNRNPA1;HNRNPA1L2;HNRNPA2B1;HNRNPA3;HNRNPC;HNRNPD;HNRNPK;HNRNPL;HNRNPM;HNRNPR;HNRNPU;HSF1;HSPA8;IWS1;JMJD6;KDM1A;KHDRBS1;KIN;LSM2;METTL3;…
GO:0006353	DNA-templated transcription, termination	0.737364	2.19378	0	0	69	31	1022;79101;10849;9533;22916;1478;1660;6628;221830;6635;5437;84172;25888;29894;6637;7270;9015;25885;81608;30834;51692;2965;10898;8458;2071;22803;6636;10419;11051;2068;4331	CD3EAP;CDK7;CPSF1;CPSF3;CPSF4;CSTF2;DHX9;ERCC2;ERCC3;FIP1L1;GTF2H1;MNAT1;NCBP2;NUDT21;POLR1A;POLR1B;POLR1C;POLR2H;PRMT5;SNRPB;SNRPE;SNRPF;SNRPG;TAF1A;TAF1D;TTF1;TTF2;TWISTNB;XRN2;ZNF473;ZNRD1
GO:0002181	cytoplasmic translation	0.718679	2.19285	0	0	84	47	8664;8662;8667;3646;1968;10480;6139;1975;4736;6128;6228;55854;6175;6132;6154;23521;24140;6173;1660;6138;6160;6142;1802;6161;6165;51182;6141;51386;6152;8562;51611;6156;6159;6143;6227;6135;8669;79727;6169;2107;56339;6171;25946;8665;6170;25873;1938	DENR;DHX9;DPH2;DPH5;EEF2;EIF2S3;EIF3B;EIF3D;EIF3E;EIF3F;EIF3H;EIF3J;EIF3L;EIF3M;EIF4B;ETF1;FTSJ1;HSPA14;LIN28A;METTL3;RPL10A;RPL11;RPL13A;RPL15;RPL17;RPL18;RPL18A;RPL19;RPL24;RPL26;RPL29;RPL30;RPL31;RPL32;RPL35A;RPL36;RPL36A;RPL38;RPL39;RPL41;RPL6;RPL8;RPLP0;RPS21;RPS23;ZC3H15;ZNF385A
GO:0034502	protein localization to chromosome	0.733819	2.15076	0	0	68	40	908;10576;22948;10575;10574;1736;26354;7203;10694;55920;91272;54552;10856;6950;9212;5885;55135;27085;9555;7520;5347;545;55506;983;54984;5925;1058;7272;81620;701;10498;2146;65057;113130;6117;4436;9184;222229;6118;10403	ACD;ATR;AURKB;BOD1;BUB1B;BUB3;CARM1;CCT2;CCT3;CCT4;CCT5;CCT6A;CCT7;CCT8;CDCA5;CDK1;CDT1;CENPA;DKC1;EZH2;GNL3;GNL3L;H2AFY;H2AFY2;LRWD1;MSH2;MTBP;NDC80;PINX1;PLK1;RAD21;RB1;RCC2;RPA1;RPA2;RUVBL2;TCP1;TTK;WRAP53;XRCC5
GO:0031123	RNA 3'-end processing	0.684252	2.14156	0	0	111	43	6741;1736;26986;55656;11338;3297;22916;1478;3921;8563;9775;2091;51010;11340;891;11052;87178;25888;29894;23404;23016;56915;81608;10921;51692;84324;51095;10898;6829;2926;84321;6626;6227;5433;79727;55149;54512;60528;55511;80145;11051;541466;84271	CCNB1;CPSF1;CPSF3;CPSF4;CPSF6;CSTF2;CT45A1;DKC1;EIF4A3;ELAC2;EXOSC2;EXOSC3;EXOSC4;EXOSC5;EXOSC7;EXOSC8;FBL;FIP1L1;GRSF1;HSF1;INTS8;LIN28A;MTPAP;NCBP2;NUDT21;PABPC1;PNPT1;POLDIP3;POLR2D;RNPS1;RPS21;RPSA;SAGE1;SARNP;SNRPA;SSB;SUPT5H;THOC3;THOC5;THOC7;TRNT1;U2AF2;ZNF473
GO:0006360	transcription by RNA polymerase I	0.738396	2.13213	0	0	60	25	4691;84128;23160;1022;79101;55127;10849;11137;9533;4141;221830;6598;5437;84172;25926;7270;9015;25885;6597;30834;2965;2071;9555;468;55506	ATF4;CD3EAP;CDK7;ERCC3;GTF2H1;H2AFY;H2AFY2;HEATR1;MARS;NCL;NOL11;POLR1A;POLR1B;POLR1C;POLR2H;PWP1;SMARCA4;SMARCB1;TAF1A;TAF1D;TTF1;TWISTNB;WDR43;WDR75;ZNRD1
GO:0071897	DNA biosynthetic process	0.623587	2.08121	0	0	173	43	908;10576;22948;10575;10574;1736;27000;55226;4609;3326;7203;3192;10694;5478;79075;54433;6233;3178;54108;54552;3183;5570;3181;225689;4931;5468;10728;6950;6714;3320;9212;5424;8550;3184;55135;5245;7520;55651;545;1063;54984;4751;56655	ATR;AURKB;CCT2;CCT3;CCT4;CCT5;CCT6A;CCT7;CCT8;CENPF;CHRAC1;DKC1;DNAJC2;DSCC1;GAR1;GNL3L;HNRNPA1;HNRNPA2B1;HNRNPC;HNRNPD;HNRNPU;HSP90AA1;HSP90AB1;MAPK15;MAPKAPK5;MYC;NAT10;NEK2;NHP2;NVL;PHB;PINX1;PKIB;POLD1;POLE4;PPARG;PPIA;PTGES3;RPS27A;SRC;TCP1;WRAP53;XRCC5
GO:0007031	peroxisome organization	-0.683485	-2.17201	0	0	79	38	3295;283927;30;5194;10965;65084;196743;5195;8528;5191;26061;23417;26063;373156;3155;54469;1384;570;10901;122970;54363;83752;89866;92960;5824;8309;55825;2053;1962;51;11001;5264;51268;847;6342;1610;189;51179	ACAA1;ACOT2;ACOT4;ACOX1;ACOX2;AGXT;BAAT;CAT;CRAT;DAO;DDO;DECR2;DHRS4;EHHADH;EPHX2;GSTK1;HACL1;HAO1;HAO2;HMGCL;HSD17B4;LONP2;MLYCD;NUDT7;PAOX;PECR;PEX11G;PEX13;PEX14;PEX19;PEX7;PHYH;PIPOX;SCP2;SEC16B;SLC27A2;TMEM135;ZFAND6
GO:0043574	peroxisomal transport	-0.707104	-2.18511	0	0	68	35	3295;283927;30;5194;10965;196743;5195;8528;5191;26061;23417;26063;373156;3155;54469;1384;570;10901;122970;54363;83752;5824;8309;55825;2053;1962;51;11001;5264;51268;847;6342;1610;189;51179	ACAA1;ACOT2;ACOT4;ACOX1;ACOX2;AGXT;BAAT;CAT;CRAT;DAO;DDO;DECR2;DHRS4;EHHADH;EPHX2;GSTK1;HACL1;HAO1;HAO2;HMGCL;HSD17B4;LONP2;MLYCD;NUDT7;PAOX;PECR;PEX13;PEX14;PEX19;PEX7;PHYH;PIPOX;SCP2;SLC27A2;ZFAND6
GO:0016053	organic acid biosynthetic process	-0.574475	-2.21248	0	0	383	110	2643;253017;84706;634;51144;435;3248;162417;445;1806;5007;5236;4522;1576;114880;23417;2646;26063;230;5053;9971;2584;1491;23743;9415;8564;7923;1373;11277;2875;443;64902;246;11343;5166;2027;79071;116285;9104;10157;10891;80270;1593;5009;957;1559;3479;55256;2593;570;51380;552;130013;3643;8647;10327;344;5313;1036;2628;10993;405;55753;1565;2806;11057;55902;341;134526;51085;79602;116519;635;8309;84869;5…	AASS;ABAT;ABCB11;ABHD2;ACACB;ACADL;ACMSD;ACOT12;ACOX2;ACSM1;ACSM2A;ACSM2B;ACSM5;ACSS2;ADI1;ADIPOR2;AGXT;AGXT2;AKR1A1;AKR1D1;ALDH8A1;ALDOB;ALDOC;ALOX15;APOA5;APOC1;APOC2;APOC3;ARNT;ASL;ASPA;ASS1;AVPR1A;BAAT;BHMT;BHMT2;CBR4;CDO1;CEACAM1;CPS1;CSAD;CTH;CYP27A1;CYP2C8;CYP2C9;CYP2D6;CYP3A4;CYP7A1;CYP8B1;DECR2;DHTKD1;DPYD;ELOVL6;ENO3;ENTPD5;EPHX2;FADS2;FBP1;GALK1;GAMT;GATM;GCH1;GCK;GCKR;GLS2;GOT2;GPD1;G…
GO:1901568	fatty acid derivative metabolic process	-0.642498	-2.22768	0	0	149	36	3155;1557;246;11343;79071;66002;2639;113612;1559;1562;552;5446;5444;1565;56898;38;2166;2053;8824;1555;1579;3158;126410;10998;51;284541;1553;4051;622;2180;123876;8529;84649;1558;1549;1548	ACAT1;ACOX1;ACSL1;ACSM2A;ALOX15;AVPR1A;BDH1;BDH2;CES2;CYP2A13;CYP2A6;CYP2A7;CYP2B6;CYP2C18;CYP2C19;CYP2C8;CYP2C9;CYP2D6;CYP2U1;CYP4A11;CYP4A22;CYP4F12;CYP4F2;CYP4F22;CYP4F3;DGAT2;ELOVL6;EPHX2;FAAH;GCDH;HMGCL;HMGCS2;MGLL;PON1;PON3;SLC27A5
GO:0033865	nucleoside bisphosphate metabolic process	-0.651757	-2.22803	0	0	128	43	3295;9060;10861;283927;10965;2954;51144;8459;84836;23417;641371;57678;641372;3155;5167;5166;80221;79071;116285;10157;51166;6817;2639;570;6799;122970;5164;55902;134526;6999;38;8801;6822;53354;54988;10249;3158;51268;348158;2180;123876;84649;32	AADAT;AASS;ABHD14B;ACACB;ACAT1;ACOT1;ACOT12;ACOT2;ACOT4;ACOT6;ACSF2;ACSL1;ACSM1;ACSM2A;ACSM2B;ACSM5;ACSS2;BAAT;DGAT2;ELOVL6;ENPP1;GCDH;GLYAT;GPAM;GSTZ1;HMGCL;HMGCS2;HSD17B12;HSD17B4;MLYCD;NUDT7;PANK1;PAPSS2;PDK2;PDK4;PIPOX;SLC26A1;SUCLG2;SULT1A1;SULT1A2;SULT2A1;TDO2;TPST2
GO:0010876	lipid localization	-0.585049	-2.24254	0	0	347	99	84647;10478;81575;23344;8660;2168;8714;114885;6777;4547;10351;8291;1374;81579;158219;949;634;255738;8542;336;10809;1066;58488;161291;79895;10349;3690;5007;27329;10347;114880;7274;338;80148;9971;11000;5972;2167;286410;5167;286256;4040;950;1376;366;350;3931;8322;114571;319;335;8647;344;10877;5244;11309;5444;718;26119;6256;10350;348;4792;788;2806;341;5104;64241;346;80833;84879;6653;51099;116519;1059…	ABCA10;ABCA5;ABCA6;ABCA7;ABCA8;ABCA9;ABCB11;ABCB4;ABCC3;ABCG5;ABCG8;ABHD5;ACACB;ACSL1;ANGPTL3;APOA1;APOA2;APOA5;APOB;APOC1;APOC2;APOC3;APOC4;APOE;APOF;APOH;APOL1;APOL3;APOL6;APOLD1;AQP9;ATP11C;ATP8B4;C3;CEACAM1;CES1;CFHR4;CPT1A;CPT2;CYP4A11;CYP4F2;DGAT2;DYSF;ENPP1;ESYT1;FABP1;FABP4;FITM1;FZD4;GOT2;GRAMD1C;IRS2;ITGB3;LCAT;LCN12;LDLRAP1;LIPG;LRP6;MFSD2A;MTTP;NFKBIA;NR1H4;OSBP;OSBPL11;OSBPL6;PCSK9;P…
GO:0042180	cellular ketone metabolic process	-0.634517	-2.2693	0	0	176	54	5565;23038;25953;2954;1374;10229;3667;2232;634;1586;23417;9971;4947;8564;11277;127;5166;57107;9104;10891;5581;51166;169355;552;130013;10901;6716;344;57834;83752;5164;2806;341;6715;6999;51085;79602;116519;635;84869;440503;33;93058;1555;3638;51422;5465;2819;345;1581;8529;84649;3029;32	AADAT;ACACB;ACADL;ACMSD;ADH4;ADIPOR2;APOA5;APOC1;APOC2;APOC3;AVPR1A;BHMT;CBR4;CEACAM1;COQ10A;COQ7;CPT1A;CYP17A1;CYP2B6;CYP4F11;CYP4F2;CYP7A1;DGAT2;DHRS4;FDXR;GOT2;GPD1;GSTZ1;HAGH;IDO2;INSIG1;IRS1;KMO;LONP2;MLXIPL;MLYCD;NR1H4;OAZ2;PDK2;PDK4;PDSS2;PLIN5;PNKD;PPARA;PPARGC1A;PRKAB2;PRKAG2;PRKCE;RGN;SRD5A1;SRD5A2;TDO2;TREX1;WDTC1
GO:0008202	steroid metabolic process	-0.610543	-2.27922	0	0	291	97	39;3295;6777;10682;1717;30;51170;84681;79154;158219;949;93517;2232;255738;51144;8542;336;1586;1066;1718;5007;27329;1576;114880;4047;6647;8431;338;9971;57678;3283;1557;7923;64788;1050;4779;2638;6095;79071;7108;1577;10891;80270;1593;3290;6817;3931;1559;319;570;4801;335;6799;10901;6716;8647;7366;5444;26119;6256;1565;348;10449;341;866;6715;7364;6653;116519;8309;3284;2230;2053;6822;33;2099;1555;2538;8…	ABCB11;ACAA1;ACAA2;ACACB;ACADL;ACAT2;ACOX2;AKR1D1;ANGPTL3;APOA1;APOA2;APOA5;APOB;APOC1;APOE;APOF;APOL1;BAAT;CAT;CEBPA;CES1;CYP17A1;CYP27A1;CYP2A6;CYP2B6;CYP2C19;CYP2C8;CYP2C9;CYP2D6;CYP3A4;CYP3A5;CYP4V2;CYP7A1;CYP8B1;DGAT2;DHCR24;DHCR7;DHRS11;DHRS4;EBP;ELOVL6;EPHX2;ESR1;FDX1;FDXR;G6PC;GC;GPAM;HINT2;HMGCS2;HSD11B1;HSD17B11;HSD17B12;HSD17B4;HSD17B6;HSD17B8;HSD3B1;HSD3B2;HSD3B7;INSIG1;LCAT;LDLRAP1;L…
GO:1901615	organic hydroxy compound metabolic process	-0.588744	-2.30727	0	0	481	141	1583;3157;8228;5409;2185;4644;216;2805;54884;2494;1812;145264;1428;116255;39;1652;3295;10682;1717;30;8291;25953;728294;2643;158219;949;2232;255738;8542;336;1586;1066;1718;4128;2034;5007;2861;27329;1576;114880;7274;4047;5959;3067;6647;8431;5860;338;5053;9971;57678;2584;130;4129;339761;64788;6652;1050;246;4779;2638;127;84105;55163;79071;7108;1621;3249;5336;66002;80270;1593;9651;6817;3931;9693;3479;…	ABAT;ABCB11;ACAA1;ACAA2;ACACB;ACADL;ACAT2;ACOX2;ACSS2;ADH1A;ADH1B;ADH1C;ADH4;ADH6;AKR1D1;ALDH1A1;ALDH2;ALOX15;ANGPTL3;APOA1;APOA2;APOA5;APOB;APOC1;APOE;APOF;APOL1;BAAT;CAT;CBR4;CEBPA;CES1;CRYM;CYP11A1;CYP17A1;CYP27A1;CYP27C1;CYP3A4;CYP4A11;CYP4F12;CYP4F2;CYP4F3;CYP4V2;CYP7A1;CYP8B1;D2HGDH;DAO;DBH;DDT;DGAT2;DHCR24;DHCR7;DHRS3;DHRS4;DIO1;DRD1;DYSF;EBP;ELOVL6;EPAS1;EPHX2;FAH;FDX1;FDXR;GALK1;GC;GCH1;…
GO:0006638	neutral lipid metabolic process	-0.705095	-2.3347	0	0	111	44	145264;2168;116255;64900;1374;949;255738;336;13;57406;338;57678;2167;64788;1373;80339;11343;9104;350;335;346606;344;5105;26291;718;348;283;11057;341;51099;116519;440503;2538;3638;9663;10998;80168;7069;2822;345;847;2180;84649;5106	AADAC;ABHD2;ABHD5;ABHD6;ACSL1;ANG;APOA1;APOA2;APOA5;APOB;APOC1;APOC2;APOC3;APOE;APOH;C3;CAT;CPS1;CPT1A;DGAT2;FABP1;FABP4;FGF21;G6PC;GPAM;GPLD1;INSIG1;LMF1;LPIN2;LPIN3;MGLL;MOGAT1;MOGAT2;MOGAT3;PCK1;PCK2;PCSK9;PLIN5;PNPLA3;RGN;SCARB1;SERPINA12;SLC27A5;THRSP
GO:0030258	lipid modification	-0.624448	-2.34044	0	0	270	95	2263;8822;2475;207;1666;131;5447;5825;2252;2534;1891;28;4233;9306;118788;3032;10478;57217;8660;2168;4534;39;3295;285172;152831;30;8835;5194;1374;55343;3667;80724;83667;336;2108;5191;2549;8503;26061;1576;23417;84129;26063;5288;1956;2064;34;9110;5166;116285;1577;1892;10891;26275;1376;2639;1154;3931;1384;335;3033;2110;54363;83752;348;10449;341;56898;55300;5295;79602;38;116519;8309;55825;2053;440503;…	ABCD3;ABO;ACAA1;ACAA2;ACACB;ACAD10;ACAD11;ACADL;ACADM;ACADS;ACAT1;ACAT2;ACOX1;ACOX2;ACSM1;ADH7;ADIPOR2;AKT1;APOA1;APOA2;APOA5;APOC1;APOE;BDH2;CISH;CPT1A;CPT2;CRAT;CYP2C8;CYP3A4;CYP3A5;CYP4A22;CYP4V2;DECR1;DECR2;DGAT2;ECH1;ECHDC2;ECHS1;EGFR;EHHADH;EPHX2;ERBB2;ESR1;ETFA;ETFDH;FABP1;FAM126B;FGF17;FGF7;FGFR2;FYN;GAB1;GCDH;HACL1;HADH;HADHB;HAO1;HAO2;HIBCH;HSD17B4;IRS1;IRS2;IVD;KLB;LCAT;LONP2;MET;MLYCD…
GO:0042737	drug catabolic process	-0.688445	-2.38362	0	0	130	52	113675;275;2954;196743;161823;23475;3242;1573;4128;1806;1576;5860;5053;2731;4129;1486;1557;23530;1807;3240;10157;1577;51166;1621;6817;113612;1559;1562;57026;6799;5105;2329;10993;54363;1565;38;6822;1555;8856;2184;6898;51268;1553;217;622;847;1610;10588;1558;5106;1549;1548	AADAT;AASS;ACAT1;ADAL;ALDH2;AMT;BDH1;CAT;CTBS;CYP2A13;CYP2A6;CYP2A7;CYP2B6;CYP2C18;CYP2C19;CYP2C8;CYP2C9;CYP2D6;CYP2J2;CYP2U1;CYP3A4;CYP3A5;DAO;DBH;DPYD;DPYS;FAH;FMO4;GLDC;GSTZ1;HAO1;HP;HPD;MAOA;MAOB;MTHFS;NNT;NR1I2;PAH;PAOX;PCK1;PCK2;PDXP;PIPOX;QDPR;QPRT;SDS;SDSL;SULT1A1;SULT1A2;SULT2A1;TAT
GO:0016042	lipid catabolic process	-0.647683	-2.43275	0	0	302	124	2475;207;1666;3417;56624;8605;129807;51171;10924;5825;51302;1891;84693;5920;374569;5337;8228;3032;84647;10478;8660;2168;39;3295;4258;64900;283927;30;51170;5194;142910;84681;1374;3667;81579;80724;949;83667;336;2108;1066;5191;13;27329;26061;1576;23417;84129;57406;26063;338;2167;6609;34;1373;80339;5140;11343;1892;4668;5581;339221;375775;26275;5336;83875;66002;80270;1376;9651;5919;2639;1384;335;6716;…	AADAC;ABCD3;ABHD2;ABHD5;ABHD6;ACAA1;ACAA2;ACACB;ACAD10;ACAD11;ACADL;ACADM;ACADS;ACAT1;ACAT2;ACBD5;ACOX1;ACOX2;AIG1;AKR1D1;AKT1;ANGPTL3;APOA1;APOA2;APOA5;APOB;APOC1;APOC2;APOC3;APOE;ASAH2;ASPG;BCO2;BDH2;CES1;CES3;CPS1;CPT1A;CPT2;CRAT;CYP39A1;CYP3A4;CYP4A11;CYP4F12;CYP4F2;CYP4F3;CYP7A1;DECR1;DECR2;ECH1;ECHDC2;ECHS1;EHHADH;ENPP7;ETFA;ETFDH;FAAH;FABP1;FABP4;FGF21;FUCA1;GBA3;GCDH;GPLD1;HACL1;HADH;HADH…
GO:0072376	protein activation cascade	-0.752689	-2.45073	0	0	87	50	325;7450;2220;1369;8547;4153;725;722;733;10584;2266;2814;727;2244;730;975;2243;5627;1361;717;3078;3075;629;2157;350;81494;2147;10877;10747;731;716;715;7448;718;2159;1370;729;710;2165;3080;2158;5648;51279;462;732;2155;2161;2160;3827;3818	APCS;APOH;C1R;C1RL;C1S;C2;C3;C4BPA;C4BPB;C5;C6;C7;C8A;C8B;C8G;CD81;CFB;CFH;CFHR1;CFHR2;CFHR4;CFHR5;COLEC10;CPB2;CPN1;CPN2;F10;F11;F12;F13B;F2;F7;F8;F9;FCN2;FCN3;FGA;FGB;FGG;GP5;KLKB1;KNG1;MASP1;MASP2;MBL2;PROS1;SERPINC1;SERPING1;VTN;VWF
GO:0044282	small molecule catabolic process	-0.671512	-2.59977	0	0	404	184	4041;64087;10840;5825;3028;51302;51071;593;1891;55576;84693;4357;2527;2592;2990;216;3032;2805;4245;10478;8660;2168;1428;3081;39;3295;8659;64900;283927;5211;113675;275;30;3373;5194;25953;58510;2954;1374;161823;55556;3667;23475;3176;84706;3242;80724;949;8528;10295;83667;131870;2108;5191;1806;5236;26061;23417;84129;26063;3067;230;151531;572;5860;9942;144193;5053;2584;2731;1491;5625;3155;8564;594;514…	AADAT;AASS;ABAT;ABCD3;ABHD2;ACAA1;ACAA2;ACACB;ACAD10;ACAD11;ACADL;ACADM;ACADS;ACADSB;ACAT1;ACAT2;ACBD5;ACMSD;ACOT4;ACOX1;ACOX2;ADAL;ADH4;ADHFE1;AGXT;AGXT2;AIG1;AKR1A1;AKR1D1;ALDH1A1;ALDH1L1;ALDH2;ALDH4A1;ALDH5A1;ALDH6A1;ALDH7A1;ALDOB;ALDOC;AMDHD1;AMT;APOE;ARG1;ASPA;BAD;BCKDHA;BCKDHB;BCKDK;BDH1;BDH2;CDA;CDO1;CPT1A;CPT2;CRAT;CRYL1;CRYM;CSAD;CTH;CYP39A1;CYP4A11;CYP4F11;CYP4F12;CYP4F2;CYP4F3;CYP7A1;D…
GO:0006631	fatty acid metabolic process	-0.703251	-2.67987	0	0	339	133	10478;873;8660;2168;39;3295;64900;7132;283927;30;5565;5194;10965;23038;2954;1374;3667;253017;80724;83667;1573;634;51144;2108;1066;3248;5191;27329;26061;1576;23417;641371;84129;26063;11000;57678;641372;9415;1557;7923;34;11277;80339;246;11343;5166;80221;79071;116285;51084;9104;1892;10891;26275;66002;1376;2639;113612;1559;1562;1384;570;552;5446;344;5105;3033;122970;5444;57834;718;2110;54363;83752;15…	ABHD2;ABHD5;ACAA1;ACAA2;ACACB;ACAD10;ACAD11;ACADL;ACADM;ACADS;ACADSB;ACAT1;ACAT2;ACBD5;ACOT1;ACOT12;ACOT2;ACOT4;ACOT6;ACOX1;ACOX2;ACSF2;ACSL1;ACSM1;ACSM2A;ACSM2B;ACSM5;ACSS2;ADIPOR2;AIG1;ALDH5A1;ALOX15;ANGPTL3;APOA5;APOC1;APOC2;APOC3;AVPR1A;BAAT;BDH2;C3;CBR1;CBR4;CEACAM1;CES1;CES2;CPT1A;CPT2;CRAT;CRYL1;CYP2A13;CYP2A6;CYP2A7;CYP2B6;CYP2C18;CYP2C19;CYP2C8;CYP2C9;CYP2D6;CYP2J2;CYP2U1;CYP3A4;CYP4A11;…
GO:0006790	sulfur compound metabolic process	-0.523715	-2.00484	0	4.45267e-05	335	92	2953;84693;3340;4357;3157;4257;9027;2683;6487;3295;4258;6777;9060;10861;56548;283927;3373;10965;2954;4958;5091;100131187;4969;51144;221357;4522;8459;84836;23417;641371;10400;6647;3141;57678;1491;373156;641372;23743;3155;51449;5096;5167;1373;5166;80221;79071;116285;10157;4143;51166;6817;2639;7263;55256;5095;2593;570;51380;6799;25974;10327;1036;122970;2939;10402;5164;55902;134526;6999;2938;38;1468;…	AADAT;AASS;ABHD14B;ACACB;ACAT1;ACOT1;ACOT12;ACOT2;ACOT4;ACOT6;ACSF2;ACSL1;ACSM1;ACSM2A;ACSM2B;ACSM5;ACSS2;ADI1;AGXT;AKR1A1;ALDH5A1;B4GALT1;BAAT;BHMT;BHMT2;BTD;CDO1;CHST7;CPS1;CSAD;CTH;DGAT2;ELOVL6;ENPP1;GAMT;GCDH;GHR;GLYAT;GNMT;GPAM;GSTA1;GSTA2;GSTA5;GSTK1;GSTT2;GSTZ1;HAGH;HLCS;HMGCL;HMGCS1;HMGCS2;HSD17B12;HSD17B4;HYAL1;MAT1A;MCEE;MGST1;MGST2;MLYCD;MMACHC;MPST;MTHFD1;NAT8;NDST1;NUDT7;OGN;OMD;PAPS…
GO:0044262	cellular carbohydrate metabolic process	-0.543879	-2.01517	0	4.61758e-05	254	84	3953;8789;85414;4759;2932;2475;3418;207;3417;64080;9572;10678;2308;1407;3170;5261;3340;2990;2185;2805;2683;10580;8660;145264;116255;90673;5260;8291;55556;3667;83667;2595;5236;27329;23417;2646;572;9942;2584;11181;6652;5167;9852;8850;84572;6095;5166;950;9104;10891;5581;4485;5502;3479;178;3643;346606;5105;8987;5164;2642;3705;5836;10020;2538;79660;6097;3795;51422;5465;57733;2645;7360;27232;80168;2203…	ACACB;AGL;AKT1;ANGPTL3;B3GNT2;B4GALT1;BAD;CRY1;DGAT2;DYSF;ENOSF1;ENPP1;EPM2AIP1;FBP1;FBP2;FGGY;FOXA2;FOXO1;G6PC;GALK1;GANC;GBA3;GCGR;GCK;GCKR;GNE;GNMT;GNPTG;GOT1;GPLD1;GSK3B;GUSB;GYS2;IDH1;IDH2;IGF1;IGFBP4;INSR;IRS1;IRS2;ITPK1;KAT2B;KHK;LEPR;MLYCD;MOGAT1;MOGAT2;MOGAT3;MST1;MTOR;NDST1;NEU2;NR1D1;PCK1;PCK2;PDK2;PDK4;PFKFB1;PGM1;PHKG1;PHKG2;PPARA;PPARGC1A;PPP1R1A;PPP1R3B;PPP1R3E;PRKAG2;PRKCE;PTK2B;P…
GO:0042537	benzene-containing compound metabolic process	-0.799127	-2.0211	0	4.79518e-05	22	9	8564;116285;51166;169355;5446;6716;2806;6999;23498	AADAT;ACSM1;GOT2;HAAO;IDO2;KMO;PON3;SRD5A2;TDO2
GO:0016999	antibiotic metabolic process	-0.58488	-2.04082	0	4.98699e-05	141	40	2271;6392;10811;6647;144193;130;4129;1956;23530;81889;127;3034;116285;3240;255027;6817;65018;131669;10841;6799;6716;5105;55753;55902;126;125;8801;48;10013;10020;84869;6822;6480;124;55526;7915;217;847;10588;5106	ACO1;ACSM1;ACSS2;ADH1A;ADH1B;ADH1C;ADH4;ADH6;ALDH2;ALDH5A1;AMDHD1;CAT;CBR4;DHTKD1;EGFR;FAHD1;FH;FTCD;GNE;HAL;HDAC6;HP;MAOB;MPV17L;MTHFS;NNT;NOXA1;OGDHL;PCK1;PCK2;PINK1;SDHD;SOD1;SRD5A2;ST6GAL1;SUCLG2;SULT1A1;SULT1A2;SULT2A1;UROC1
GO:0006720	isoprenoid metabolic process	-0.597124	-2.04129	0	5.19478e-05	116	31	336;6385;1576;5959;338;1956;339761;1557;10082;127;57107;83875;5919;1559;335;10901;9249;344;1565;348;6715;5950;55825;6382;3158;5264;345;7276;64577;84649;285440	ADH4;ALDH8A1;APOA1;APOA2;APOB;APOC2;APOC3;APOE;BCO2;CYP27C1;CYP2C19;CYP2C9;CYP2D6;CYP3A4;CYP4V2;DGAT2;DHRS3;DHRS4;EGFR;GPC6;HMGCS2;PDSS2;PECR;PHYH;RARRES2;RBP4;RDH5;SDC1;SDC4;SRD5A1;TTR
GO:0042445	hormone metabolic process	-0.560149	-2.05878	0	5.42064e-05	208	57	1583;8228;216;1889;54884;1428;3295;6777;1717;3169;30;51170;79154;949;8528;2232;51144;1586;1576;5959;1393;3283;5972;339761;7923;127;2028;10891;3249;83875;3290;6817;5446;335;5045;10901;6716;9249;5046;405;866;6715;7364;5037;5950;3284;2230;223;1733;2099;389434;6718;8630;7276;64577;84649;2690	ACAA1;ADH4;AKR1D1;ALDH1A1;ALDH8A1;ALDH9A1;APOA1;ARNT;BCO2;CRHBP;CRYM;CYP11A1;CYP17A1;CYP27C1;CYP3A4;DDO;DGAT2;DHCR7;DHRS11;DHRS3;DHRS4;DIO1;ECE1;ENPEP;ESR1;FDX1;FDXR;FOXA1;FURIN;GHR;HPN;HSD11B1;HSD17B11;HSD17B12;HSD17B4;HSD17B6;HSD17B8;HSD3B1;HSD3B2;IYD;PCSK6;PEBP1;PNPLA4;PON3;PPARGC1A;RBP4;RDH5;REN;RETSAT;SCARB1;SERPINA6;SRD5A1;SRD5A2;STAT5B;SULT1A1;TTR;UGT2B7
GO:0071825	protein-lipid complex subunit organization	-0.721311	-2.0649	0	5.66703e-05	48	20	5034;55937;51429;4547;949;336;10347;338;3931;335;344;5444;348;341;346;116519;23461;213;9388;345	ABCA5;ABCA7;ALB;APOA1;APOA2;APOA5;APOB;APOC1;APOC2;APOC3;APOC4;APOE;APOM;LCAT;LIPG;MTTP;P4HB;PON1;SCARB1;SNX9
GO:0002526	acute inflammatory response	-0.59629	-2.07653	0	5.93689e-05	151	52	725;6289;722;2683;733;6288;727;8876;196527;730;1776;26471;975;336;445;5627;1991;1051;7442;3570;1361;5004;717;5005;84699;3078;3075;629;3250;3240;197;5345;2157;81494;2147;10877;731;716;715;7448;718;1370;3700;729;710;6291;3080;7036;462;732;2161;3818	AHSG;ANO6;APOA2;ASS1;B4GALT1;C1R;C1S;C2;C3;C4BPA;C4BPB;C5;C6;C7;C8A;C8B;C8G;CD81;CEBPB;CFB;CFH;CFHR1;CFHR2;CFHR4;CFHR5;CPB2;CPN2;CREB3L3;DNASE1L3;ELANE;F12;F2;F8;HP;HPR;IL6R;ITIH4;KLKB1;NUPR1;ORM1;ORM2;PROS1;SAA1;SAA2;SAA4;SERPINC1;SERPINF2;SERPING1;TFR2;TRPV1;VNN1;VTN
GO:0090150	establishment of protein localization to membrane	0.569121	1.99158	0	5.99502e-05	291	126	6129;6139;7534;6125;4736;6128;6189;6228;6175;6188;6187;6132;6191;6222;6130;6154;6202;6193;26520;6194;6136;6233;3921;6204;23521;6173;6229;6206;6124;6207;6138;6201;6160;6146;6142;56288;9349;8766;7532;6161;6122;23513;3308;9045;6165;6155;6168;6147;6809;6230;10971;6134;6141;56947;6217;6208;6152;3320;2181;29928;6167;6218;6205;6137;5621;26003;6156;55625;6159;581;11224;6143;401647;6227;6158;6135;54557;62…	ACSL3;ADORA1;ATG3;ATP1B1;BAX;BMF;BRAF;CDK5R1;CHMP4B;CLSTN1;GET4;GGA1;GGA3;GOLGA7B;GORASP2;GRIN3B;GRIP1;HSP90AA1;HSPA4;ITGB1BP1;KRT18;MFF;MICALL1;NPC1;NSF;PARD3;PDCD5;PMAIP1;PRNP;RAB10;RAB11A;RAB31;REEP2;RILPL1;RPL10;RPL10A;RPL11;RPL12;RPL13;RPL13A;RPL14;RPL15;RPL17;RPL18;RPL18A;RPL19;RPL22;RPL23;RPL23A;RPL24;RPL26;RPL27;RPL27A;RPL28;RPL29;RPL3;RPL30;RPL31;RPL32;RPL34;RPL35;RPL35A;RPL36;RPL36A;RPL…
GO:0006457	protein folding	0.598734	2.00819	0	6.20912e-05	193	44	908;10576;22948;10575;10574;27000;3326;7203;10694;5478;10808;3329;10283;653598;51645;1457;644591;2288;79031;26973;54431;3312;2280;26278;10049;5203;5201;51182;10856;8877;10728;10465;6950;3320;80331;7266;4879;374407;8195;9532;11328;121506;54557;81572	BAG2;CCT2;CCT3;CCT4;CCT5;CCT6A;CCT7;CCT8;CHORDC1;CSNK2A1;CWC27;DNAJB13;DNAJB6;DNAJC10;DNAJC2;DNAJC5;DNAJC7;ERP27;FKBP1A;FKBP4;FKBP9;HSP90AA1;HSP90AB1;HSPA14;HSPA8;HSPD1;HSPH1;MKKS;NPPB;PDCL3;PDRG1;PFDN1;PFDN4;PPIA;PPIAL4C;PPIAL4G;PPIH;PPIL1;PTGES3;RUVBL2;SACS;SGTB;SPHK1;TCP1
GO:0006109	regulation of carbohydrate metabolic process	-0.59777	-2.09901	0	6.23374e-05	149	55	3953;85414;2932;2475;207;9572;26137;2308;1407;5027;3170;5261;2185;10580;8660;145264;51341;90673;3667;83667;23417;2646;572;5167;11277;9852;8850;6095;5166;950;9104;10891;5581;4485;957;3479;3643;405;5164;2642;51085;79660;6097;3795;51422;5465;2645;27232;2819;2203;2822;5207;84649;3487;32	ACACB;AKT1;ARNT;BAD;CRY1;DGAT2;ENPP1;ENTPD5;EPM2AIP1;FBP1;FOXA2;FOXO1;GCGR;GCK;GCKR;GNMT;GPD1;GPLD1;GSK3B;IGF1;IGFBP4;INSR;IRS1;IRS2;KAT2B;KHK;LEPR;MLXIPL;MLYCD;MST1;MTOR;NR1D1;P2RX7;PDK2;PDK4;PFKFB1;PHKG2;PPARA;PPARGC1A;PPP1R3B;PPP1R3E;PRKAG2;PRKCE;PTK2B;RGN;RORA;RORC;SCARB2;SERPINA12;SESN2;SLC45A3;SORBS1;TREX1;ZBTB20;ZBTB7A
GO:0007059	chromosome segregation	0.575853	2.00979	0	6.43909e-05	263	105	5901;79023;3192;23212;79075;6732;64210;6188;1457;9319;55920;91272;79142;6421;23636;51143;891;8766;7329;225689;5518;55165;3837;1459;29127;1778;286053;81929;64682;8313;9918;9212;7756;11004;10096;57405;9787;5885;4085;699;23397;9555;55781;64151;5347;10783;55355;81930;991;10460;1063;54984;83540;2177;29945;9232;221150;5925;4751;84722;7272;150465;81620;92421;3833;701;51451;2068;55795;220134;24137;128866…	ACTR3;AKAP8L;ANAPC1;ANAPC4;ANAPC5;AURKB;AXIN2;BIRC5;BLM;BOD1;BUB1;BUB1B;BUB3;CCNB1;CDC20;CDC26;CDCA5;CDCA8;CDT1;CENPE;CENPF;CENPN;CENPW;CEP55;CHMP1A;CHMP4B;CHMP4C;CIAO1;CSNK2A1;CSNK2A2;DDX11;DLGAP5;DSCC1;DYNC1H1;DYNC1LI1;ECT2;EME1;ERCC2;FANCD2;FMN2;H2AFY;HFM1;HJURP;HNRNPU;INCENP;KATNB1;KIF18A;KIF18B;KIF23;KIF2C;KIF4A;KIFC1;KLHDC8B;KPNB1;LCMT1;MAD2L1;MAPK15;MKI67;MMS19;MSTO1;NAA10;NCAPD2;NCAPG;NCA…
GO:0050000	chromosome localization	0.68778	2.01527	0	6.68675e-05	68	29	3192;23212;91272;23636;891;8766;55165;3837;1778;81929;11004;10096;9787;81930;1063;54984;83540;84722;150465;81620;92421;3833;128866;113130;56776;55143;10403;10300;1062	ACTR3;BOD1;CCNB1;CDCA5;CDCA8;CDT1;CENPE;CENPF;CEP55;CHMP4B;CHMP4C;DLGAP5;DYNC1H1;FMN2;HNRNPU;KATNB1;KIF18A;KIF2C;KIFC1;KPNB1;NDC80;NUF2;NUP62;PINX1;PSRC1;RAB11A;RRS1;SEH1L;TTL
GO:0010608	posttranscriptional regulation of gene expression	0.557361	2.02665	0	6.95422e-05	442	120	4869;4691;1736;8664;8662;5901;8667;3646;8761;8872;26986;54517;57510;4904;2058;3192;6949;7534;1975;708;6125;3191;1019;9238;9221;8087;6188;6191;1653;6154;22916;6418;10657;3673;5036;6233;6659;4670;23521;143244;10128;9775;1660;8507;51010;2597;11340;9669;1984;3183;28998;5935;1802;3181;57472;5437;3312;25929;23404;4849;5436;23016;56915;51593;8890;6134;5468;4087;6208;3609;84324;11187;8313;10643;83939;106…	APEX1;ATF4;AXIN2;C1QBP;CAPRIN1;CDC123;CDK4;CNOT10;CNOT2;CNOT3;CNOT6;DDX1;DHX9;DKC1;DPH2;DPH5;EIF2A;EIF2B2;EIF2B4;EIF2S1;EIF3B;EIF3D;EIF3E;EIF3H;EIF4A3;EIF4B;EIF4ENIF1;EIF5A;EIF5AL1;EIF5B;ENC1;EPRS;ETF1;EXOSC1;EXOSC2;EXOSC3;EXOSC4;EXOSC5;EXOSC7;EXOSC8;FXR1;GAPDH;GEMIN5;HNRNPA0;HNRNPA2B1;HNRNPC;HNRNPD;HNRNPL;HNRNPM;HNRNPU;HSPA8;IGF2BP1;IGF2BP3;ILF3;ITGA2;KHDRBS1;LARP1;LARP4B;LIN28A;LRPPRC;MAPKAPK5;…
GO:0098781	ncRNA transcription	0.659684	2.02668	0	7.24398e-05	93	32	4691;1022;10849;11137;55656;2963;10360;22916;55756;4141;2976;6878;6598;5437;84172;25926;6880;5436;6597;51593;84524;92105;9330;9555;5433;55506;6617;5431;2960;9328;8812;7702	CCNK;CD3EAP;CDK7;GTF2E1;GTF2F2;GTF3C2;GTF3C3;GTF3C5;H2AFY;H2AFY2;INTS4;INTS8;INTS9;MARS;NCBP2;NCL;NOL11;NPM3;POLR1B;POLR2B;POLR2D;POLR2G;POLR2H;PWP1;SMARCA4;SMARCB1;SNAPC1;SRRT;TAF6;TAF9;ZC3H8;ZNF143

## Sheet: GSEA_KEGG
geneSet	description	enrichmentScore	normalizedEnrichmentScore	pValue	FDR	size	leadingEdgeNum	leadingEdgeId	genes
hsa03010	Ribosome	0.787396	2.54249	0	0	131	79	6129;6139;6125;4736;6128;6189;6228;6175;6188;6187;6132;6191;6222;11222;6130;6154;6202;6193;6194;6136;6233;3921;6204;23521;6173;6229;63875;6206;6124;6207;6138;6201;6160;6146;6142;28998;9349;6161;6122;9045;6165;6155;6168;6147;6230;6134;6141;6217;6208;64965;6152;65005;6167;6218;6205;6137;6156;51187;29088;6159;11224;6143;6227;6158;6135;6223;51263;6157;6169;6203;6181;9553;6224;6171;64969;6164;200916;6…	MRPL10;MRPL13;MRPL15;MRPL17;MRPL3;MRPL30;MRPL33;MRPL9;MRPS5;MRPS9;RPL10;RPL10A;RPL11;RPL12;RPL13;RPL13A;RPL14;RPL15;RPL17;RPL18;RPL18A;RPL19;RPL22;RPL22L1;RPL23;RPL23A;RPL24;RPL26;RPL27;RPL27A;RPL28;RPL29;RPL3;RPL30;RPL31;RPL32;RPL34;RPL35;RPL35A;RPL36A;RPL37;RPL37A;RPL38;RPL39;RPL4;RPL41;RPL5;RPL6;RPL7;RPL7A;RPL8;RPLP0;RPLP2;RPS10;RPS11;RPS12;RPS13;RPS14;RPS16;RPS17;RPS18;RPS19;RPS2;RPS20;RPS21;…
hsa03008	Ribosome biogenesis in eukaryotes	0.813949	2.42688	0	0	70	37	1736;83732;10528;23560;5901;28987;84128;55226;23160;51602;26354;10813;55127;6949;10885;55131;10940;9790;1457;54433;2091;29107;54552;10799;10436;51096;5822;29889;1459;4931;25996;10557;65083;10199;22803;55781;55651	BMS1;CSNK2A1;CSNK2A2;DKC1;EMG1;FBL;GAR1;GNL2;GNL3;GNL3L;GTPBP4;HEATR1;MPHOSPH10;NAT10;NHP2;NOB1;NOL6;NOP56;NOP58;NVL;NXT1;POP1;PWP2;RAN;RBM28;REXO2;RIOK1;RIOK2;RPP38;RPP40;TCOF1;UTP14A;UTP18;WDR3;WDR43;WDR75;XRN2
hsa03013	RNA transport	0.697771	2.29897	0	0	158	71	8664;8662;1973;5901;8667;3646;8761;26986;57510;9688;79023;1968;1975;10940;8087;5042;22916;8563;9775;8894;29107;10799;23636;9669;7329;50628;25929;8480;3837;129401;96764;8890;11171;10921;1207;23165;57122;1915;81929;51095;8892;10557;79833;23511;79760;55746;84321;1965;8669;10460;10419;60528;6613;80145;11218;9631;6607;11260;8665;54960;8893;6396;11097;10289;8086;23225;9939;22985;1982;8668;65109	AAAS;ACIN1;CLNS1A;DDX20;EEF1A1;EIF1B;EIF2B2;EIF2B4;EIF2B5;EIF2S1;EIF2S2;EIF2S3;EIF3B;EIF3D;EIF3E;EIF3F;EIF3H;EIF3I;EIF3J;EIF4A1;EIF4A3;EIF4B;EIF4G2;EIF5B;ELAC2;FXR1;GEMIN4;GEMIN5;GEMIN6;GEMIN7;GEMIN8;KPNB1;NCBP2;NUP107;NUP133;NUP155;NUP188;NUP205;NUP210;NUP35;NUP37;NUP62;NUP93;NUPL2;NXT1;PABPC1;PABPC3;PABPC4;POP1;PRMT5;RAE1;RAN;RBM8A;RNPS1;RPP38;RPP40;SEC13;SEH1L;SMN2;STRAP;SUMO2;TACC3;TGS1;THOC3…
hsa03040	Spliceosome	0.691302	2.2141	0	0	115	54	3192;27316;11338;144983;6632;51645;22916;3178;4670;9775;23450;10713;9343;6628;6635;3183;9128;3312;1665;9410;57461;6637;84991;6633;57819;84844;10285;10946;6629;8896;10465;22827;6631;29896;27339;55660;84321;6626;3190;6100;6636;10915;6627;10262;11325;22938;9416;220988;6434;6625;5356;26121;9939;22985	ACIN1;BUD31;DDX23;DDX42;DHX15;EFTUD2;EIF4A3;HNRNPA1;HNRNPA1L2;HNRNPA3;HNRNPC;HNRNPK;HNRNPM;HNRNPU;HSPA8;ISY1;LSM2;NCBP2;PHF5A;PLRG1;PPIH;PPIL1;PRPF19;PRPF31;PRPF4;PRPF40A;PUF60;RBM17;RBM8A;RBMX;RP9;SF3A3;SF3B3;SF3B4;SMNDC1;SNRNP40;SNRNP70;SNRPA;SNRPA1;SNRPB;SNRPB2;SNRPC;SNRPD1;SNRPD2;SNRPE;SNRPF;SNRPG;SNW1;TCERG1;THOC3;TRA2A;TRA2B;U2AF2;USP39
hsa00970	Aminoacyl-tRNA biosynthesis	0.728404	1.97956	0	0	43	19	10056;2617;7407;3376;5917;2058;51067;3735;4141;6897;51520;2193;5859;1615;4677;10352;8565;3035;7453	DARS;EPRS;FARSA;FARSB;GARS;HARS;IARS;KARS;LARS;MARS;NARS;QARS;RARS;TARS;VARS;WARS;WARS2;YARS;YARS2
hsa00120	Primary bile acid biosynthesis	-0.873828	-2.06259	0	0	17	9	80270;1593;570;8309;10998;1582;6718;1581;6342	ACOX2;AKR1D1;BAAT;CYP27A1;CYP7A1;CYP8B1;HSD3B7;SCP2;SLC27A5
hsa00340	Histidine metabolism	-0.832269	-2.06732	0	0	21	13	3176;4128;3067;144193;4129;443;3034;131669;10841;501;223;84735;217	ALDH2;ALDH7A1;ALDH9A1;AMDHD1;ASPA;CNDP1;FTCD;HAL;HDC;HNMT;MAOA;MAOB;UROC1
hsa00650	Butanoate metabolism	-0.798666	-2.07544	0	0	27	15	3155;116285;1892;3033;56898;38;1962;35;54988;3158;7915;348158;622;123876;18	ABAT;ACADS;ACAT1;ACSM1;ACSM2A;ACSM2B;ACSM5;ALDH5A1;BDH1;BDH2;ECHS1;EHHADH;HADH;HMGCL;HMGCS2
hsa04976	Bile secretion	-0.67157	-2.0906	0	0	68	24	107;949;3781;1576;8431;9971;343;366;7363;570;8647;115;5244;6256;64241;2052;10599;6822;64240;10998;1581;10864;6554;6580	ABCB11;ABCB4;ABCG5;ABCG8;ADCY1;ADCY9;AQP8;AQP9;BAAT;CYP3A4;CYP7A1;EPHX1;KCNN2;NR0B2;NR1H4;RXRA;SCARB1;SLC10A1;SLC22A1;SLC22A7;SLC27A5;SLCO1B1;SULT2A1;UGT2B4
hsa04975	Fat digestion and absorption	-0.737567	-2.09151	0	0	38	15	10555;84647;2168;39;4547;81579;949;338;335;346606;2806;64241;64240;80168;84649	ABCG5;ABCG8;ACAT2;AGPAT2;APOA1;APOB;DGAT2;FABP1;GOT2;MOGAT2;MOGAT3;MTTP;PLA2G12A;PLA2G12B;SCARB1
hsa00053	Ascorbate and aldarate metabolism	-0.811464	-2.12314	0	0	25	8	9104;7363;7366;7365;7364;501;223;217	ALDH2;ALDH7A1;ALDH9A1;RGN;UGT2B10;UGT2B15;UGT2B4;UGT2B7
hsa00640	Propanoate metabolism	-0.7982	-2.14252	0	0	31	15	23417;594;5096;34;1892;26275;4329;5095;1629;55902;38;8801;1962;18;32	ABAT;ACACB;ACADM;ACAT1;ACSS2;ALDH6A1;BCKDHB;DBT;ECHS1;EHHADH;HIBCH;MLYCD;PCCA;PCCB;SUCLG2
hsa00620	Pyruvate metabolism	-0.761899	-2.14509	0	0	38	16	5091;2271;98;9380;5313;5105;55902;134526;38;197257;501;223;217;5106;3029;32	ACACB;ACAT1;ACOT12;ACSS2;ACYP2;ALDH2;ALDH7A1;ALDH9A1;FH;GRHPR;HAGH;LDHD;PC;PCK1;PCK2;PKLR
hsa00140	Steroid hormone biosynthesis	-0.724724	-2.2082	0	0	57	19	79154;51144;1586;1576;3283;7923;1551;1577;3290;7363;6716;7366;7365;6715;7364;3284;6718;8630;1581	AKR1D1;CYP17A1;CYP3A4;CYP3A5;CYP3A7;CYP7A1;DHRS11;HSD11B1;HSD17B12;HSD17B6;HSD17B8;HSD3B1;HSD3B2;SRD5A1;SRD5A2;UGT2B10;UGT2B15;UGT2B4;UGT2B7
hsa00280	Valine, leucine and isoleucine degradation	-0.762931	-2.21351	0	0	47	30	64087;3028;593;84693;3157;3032;39;30;3155;594;5096;34;64902;1892;26275;4329;5095;3033;1629;10449;38;501;36;223;1962;35;3158;3712;217;18	ABAT;ACAA1;ACAA2;ACADM;ACADS;ACADSB;ACAT1;ACAT2;AGXT2;ALDH2;ALDH6A1;ALDH7A1;ALDH9A1;BCKDHA;BCKDHB;DBT;ECHS1;EHHADH;HADH;HADHB;HIBCH;HMGCL;HMGCS1;HMGCS2;HSD17B10;IVD;MCCC2;MCEE;PCCA;PCCB
hsa00380	Tryptophan metabolism	-0.811255	-2.29915	0	0	37	18	4128;4129;8564;1892;51166;169355;2639;130013;3033;55753;6999;38;501;223;1962;23498;217;847	AADAT;ACAT1;ACMSD;ALDH2;ALDH7A1;ALDH9A1;CAT;ECHS1;EHHADH;GCDH;HAAO;HADH;IDO2;KMO;MAOA;MAOB;OGDHL;TDO2
hsa03320	PPAR signaling pathway	-0.733778	-2.30308	0	0	74	34	10580;2168;30;1374;364;336;51129;2167;9415;34;729359;1376;1593;335;5105;6256;116519;8309;440503;33;1962;1579;5465;3158;10998;51;284541;11001;1582;345;1581;2180;6342;5106	ACAA1;ACADL;ACADM;ACOX1;ACOX2;ACSL1;ANGPTL4;APOA1;APOA2;APOA5;APOC3;AQP7;CPT1A;CPT2;CYP27A1;CYP4A11;CYP4A22;CYP7A1;CYP8B1;EHHADH;FABP1;FABP4;FADS2;HMGCS2;PCK1;PCK2;PLIN4;PLIN5;PPARA;RXRA;SCP2;SLC27A2;SLC27A5;SORBS1
hsa00260	Glycine, serine and threonine metabolism	-0.82797	-2.31565	0	0	39	23	113675;275;8639;4128;2731;1491;4129;64902;875;9380;2593;2628;10993;29958;501;635;1757;132158;27232;51268;6470;1610;189	AGXT;AGXT2;ALDH7A1;AMT;AOC3;BHMT;CBS;CTH;DAO;DMGDH;GAMT;GATM;GLDC;GLYCTK;GNMT;GRHPR;MAOA;MAOB;PIPOX;SARDH;SDS;SDSL;SHMT1
hsa00071	Fatty acid degradation	-0.815758	-2.33857	0	0	42	23	130;34;127;1892;1376;2639;3033;10449;126;125;38;501;36;223;33;1962;124;35;1579;51;284541;217;2180	ACAA2;ACADL;ACADM;ACADS;ACADSB;ACAT1;ACOX1;ACSL1;ADH1A;ADH1B;ADH1C;ADH4;ADH6;ALDH2;ALDH7A1;ALDH9A1;CPT2;CYP4A11;CYP4A22;ECHS1;EHHADH;GCDH;HADH
hsa00982	Drug metabolism	-0.759229	-2.37713	0	0	66	26	4128;221357;1576;130;373156;4129;2327;1557;127;1577;7363;1559;2328;7366;2329;2939;7365;1565;126;125;7364;2938;124;1555;1558;1548	ADH1A;ADH1B;ADH1C;ADH4;ADH6;CYP2A6;CYP2B6;CYP2C19;CYP2C8;CYP2C9;CYP2D6;CYP3A4;CYP3A5;FMO2;FMO3;FMO4;GSTA1;GSTA2;GSTA5;GSTK1;MAOA;MAOB;UGT2B10;UGT2B15;UGT2B4;UGT2B7
hsa00980	Metabolism of xenobiotics by cytochrome P450	-0.747337	-2.38882	0	0	70	24	221357;1576;130;373156;22977;127;1577;3290;7363;1559;7366;2939;7365;1565;126;125;7364;2938;2052;6822;124;1555;1553;1548	ADH1A;ADH1B;ADH1C;ADH4;ADH6;AKR7A3;CYP2A13;CYP2A6;CYP2B6;CYP2C9;CYP2D6;CYP3A4;CYP3A5;EPHX1;GSTA1;GSTA2;GSTA5;GSTK1;HSD11B1;SULT2A1;UGT2B10;UGT2B15;UGT2B4;UGT2B7
hsa04146	Peroxisome	-0.744901	-2.40891	0	0	82	40	10478;3295;283927;30;11264;5194;196743;5195;8528;5191;26061;23417;26063;6647;373156;3155;728635;255027;1384;570;10901;54363;92960;5824;8309;55825;2053;1962;5827;51;11001;5264;51268;847;2180;6342;1610;189;51179;7498	ACAA1;ACOX1;ACOX2;ACSL1;AGXT;BAAT;CAT;CRAT;DAO;DDO;DECR2;DHRS4;DHRS4L1;EHHADH;EPHX2;GSTK1;HACL1;HAO1;HAO2;HMGCL;HSD17B4;MLYCD;MPV17L;NUDT7;PAOX;PECR;PEX11G;PEX13;PEX14;PEX19;PEX7;PHYH;PIPOX;PXMP2;PXMP4;SCP2;SLC25A17;SLC27A2;SOD1;XDH
hsa04610	Complement and coagulation cascades	-0.773594	-2.47233	0	0	78	41	4153;725;722;733;2266;727;2244;730;2243;5627;1361;2153;717;3075;629;5624;5345;2157;3053;2147;10747;731;716;715;7448;718;2159;5340;5104;729;710;2165;2158;5648;462;732;2155;2161;2160;3827;3818	C1R;C1S;C2;C3;C4BPA;C4BPB;C5;C6;C7;C8A;C8B;C8G;CFB;CFH;CPB2;F10;F11;F12;F13B;F2;F5;F7;F8;F9;FGA;FGB;FGG;KLKB1;KNG1;MASP1;MASP2;MBL2;PLG;PROC;PROS1;SERPINA5;SERPINC1;SERPIND1;SERPINF2;SERPING1;VTN
hsa05204	Chemical carcinogenesis	-0.777787	-2.48841	0	0	75	30	221357;1576;130;9;373156;1557;1551;127;1577;3290;6817;7363;1559;1562;10;6799;7366;2939;7365;405;126;125;7364;2938;2052;6822;124;1553;1558;1548	ADH1A;ADH1B;ADH1C;ADH4;ADH6;ARNT;CYP2A13;CYP2A6;CYP2C18;CYP2C19;CYP2C8;CYP2C9;CYP3A4;CYP3A5;CYP3A7;EPHX1;GSTA1;GSTA2;GSTA5;GSTK1;HSD11B1;NAT1;NAT2;SULT1A1;SULT1A2;SULT2A1;UGT2B10;UGT2B15;UGT2B4;UGT2B7
hsa00830	Retinol metabolism	-0.812792	-2.51786	0	0	63	27	1576;5959;130;339761;728635;1551;127;1577;7363;1559;317749;1562;10901;9249;7366;7365;126;125;7364;124;1555;1579;284541;8630;8608;1558;1548	ADH1A;ADH1B;ADH1C;ADH4;ADH6;CYP27C1;CYP2A6;CYP2B6;CYP2C18;CYP2C8;CYP2C9;CYP3A4;CYP3A5;CYP3A7;CYP4A11;CYP4A22;DHRS3;DHRS4;DHRS4L1;DHRS4L2;HSD17B6;RDH16;RDH5;UGT2B10;UGT2B15;UGT2B4;UGT2B7
hsa04931	Insulin resistance	-0.596738	-2.00342	0	6.05327e-05	105	28	6517;8660;90673;7132;5565;1374;3667;8503;11000;84699;10891;5581;3643;5105;4792;5295;51085;5836;6514;2538;79660;51422;5465;10998;11001;2998;5106;32	ACACB;CPT1A;CREB3L3;G6PC;GYS2;INSR;IRS1;IRS2;MLXIPL;NFKBIA;PCK1;PCK2;PIK3R1;PIK3R3;PPARA;PPARGC1A;PPP1R3B;PPP1R3E;PRKAB2;PRKAG2;PRKCE;PYGL;SLC27A2;SLC27A3;SLC27A5;SLC2A2;SLC2A4;TNFRSF1A
hsa00561	Glycerolipid metabolism	-0.664617	-2.00402	0	6.28608e-05	53	15	154141;57678;80339;11343;56894;346606;10327;501;223;9663;132158;9388;80168;217;84649	AGPAT3;AKR1A1;ALDH2;ALDH7A1;ALDH9A1;DGAT2;GLYCTK;GPAM;LIPG;LPIN2;MBOAT1;MGLL;MOGAT2;MOGAT3;PNPLA3
hsa00310	Lysine degradation	-0.702034	-2.00609	0	6.53753e-05	44	14	10157;1892;51166;2639;8424;3033;80854;55753;38;501;223;1962;51268;217	AADAT;AASS;ACAT1;ALDH2;ALDH7A1;ALDH9A1;BBOX1;ECHS1;EHHADH;GCDH;HADH;OGDHL;PIPOX;SETD7
hsa00350	Tyrosine metabolism	-0.717169	-2.00756	0	6.80992e-05	36	20	128;131;5409;2805;3081;2954;8639;3242;4128;130;4129;81889;127;1621;2806;126;125;124;2184;6898	ADH1A;ADH1B;ADH1C;ADH4;ADH5;ADH6;ADH7;AOC3;DBH;FAH;FAHD1;GOT1;GOT2;GSTZ1;HGD;HPD;MAOA;MAOB;PNMT;TAT
hsa04979	Cholesterol metabolism	-0.684321	-2.0148	0	7.10601e-05	49	21	949;255738;336;27329;51129;338;1593;350;3931;335;8647;344;26119;348;341;64241;64240;9388;345;4018;1581	ABCB11;ABCG5;ABCG8;ANGPTL3;ANGPTL4;APOA1;APOA2;APOB;APOC1;APOC2;APOC3;APOE;APOH;CYP27A1;CYP7A1;LCAT;LDLRAP1;LIPG;LPA;PCSK9;SCARB1
hsa04110	Cell cycle	0.60376	1.92606	0	0.000102542	118	45	4609;1022;1875;1021;7534;3066;1019;10926;1874;3065;891;51434;7532;10971;4087;5591;64682;993;1871;4176;7042;5885;4085;699;1111;7040;5347;545;991;4172;7531;7533;983;8318;29945;9232;9133;4173;5925;7272;701;4175;7157;51433;9088	ANAPC1;ANAPC4;ANAPC5;ANAPC7;ATR;BUB1;BUB1B;CCNB1;CCNB2;CDC20;CDC25A;CDC45;CDK1;CDK4;CDK6;CDK7;CHEK1;DBF4;E2F3;E2F4;E2F5;HDAC1;HDAC2;MAD2L1;MCM3;MCM4;MCM6;MCM7;MYC;PKMYT1;PLK1;PRKDC;PTTG1;RAD21;RB1;SMAD2;TGFB1;TGFB2;TP53;TTK;YWHAE;YWHAG;YWHAH;YWHAQ;YWHAZ
hsa03015	mRNA surveillance pathway	0.588119	1.78533	0	0.00330698	87	39	8761;26986;5042;22916;1478;9775;29107;11052;29894;5518;81608;10921;51692;10898;5501;5522;26528;2107;11051;124540;5520;23381;9939;22985;65109;8731;4686;53918;2935;340529;8189;645974;1479;5499;5523;10482;80335;10914;4116	ACIN1;CPSF1;CPSF3;CPSF4;CPSF6;CSTF2;CSTF3;DAZAP1;EIF4A3;ETF1;FIP1L1;GSPT1;MAGOH;MSI2;NCBP1;NCBP2;NUDT21;NXF1;NXT1;PABPC1;PABPC1L2A;PABPC1L2B;PABPC3;PABPC4;PAPOLA;PELO;PPP1CA;PPP1CC;PPP2R1A;PPP2R2A;PPP2R2C;PPP2R3A;RBM8A;RNMT;RNPS1;SMG5;SYMPK;UPF3B;WDR82
hsa03018	RNA degradation	0.598352	1.78899	0	0.00351573	73	26	8761;26986;3329;2023;5042;51010;5214;11340;84186;57472;10200;87178;23404;4849;57819;23016;56915;5213;22803;2026;51013;25904;54512;23644;4848;5394	CNOT10;CNOT2;CNOT3;CNOT6;EDC4;ENO1;ENO2;EXOSC1;EXOSC10;EXOSC2;EXOSC3;EXOSC4;EXOSC5;EXOSC7;EXOSC8;HSPD1;LSM2;MPHOSPH6;PABPC1;PABPC3;PABPC4;PFKM;PFKP;PNPT1;XRN2;ZCCHC7
hsa03020	RNA polymerase	0.695847	1.76734	0.00168919	0.0038966	31	12	9533;661;10623;221830;5437;84172;25885;5436;51082;30834;5433;5431	POLR1A;POLR1B;POLR1C;POLR1D;POLR2B;POLR2D;POLR2G;POLR2H;POLR3C;POLR3D;TWISTNB;ZNRD1
hsa03022	Basal transcription factors	0.634507	1.74898	0	0.00522965	44	21	1022;2963;6878;6880;2965;9569;2071;6875;2960;2068;4331;728340;2961;2966;6883;2962;8148;6873;387332;129685;83860	CDK7;ERCC2;ERCC3;GTF2E1;GTF2E2;GTF2F1;GTF2F2;GTF2H1;GTF2H2;GTF2H2C;GTF2IRD1;MNAT1;TAF12;TAF15;TAF2;TAF3;TAF4B;TAF6;TAF8;TAF9;TBPL2
hsa05130	Pathogenic Escherichia coli infection	0.601307	1.68667	0.00336134	0.0135356	53	18	4691;7534;10109;10552;10095;10376;84790;60;10971;10381;347733;10093;71;10094;203068;81873;9181;387	ACTB;ACTG1;ARHGEF2;ARPC1A;ARPC1B;ARPC2;ARPC3;ARPC4;ARPC5L;NCL;RHOA;TUBA1B;TUBA1C;TUBB;TUBB2B;TUBB3;YWHAQ;YWHAZ
hsa05131	Shigellosis	0.579959	1.66287	0.00162866	0.0179961	63	21	8767;10109;10552;5879;10095;60;6714;10093;7322;71;10094;81873;5216;10163;391;960;2017;5603;8936;8945;5217	ACTB;ACTG1;ARPC1A;ARPC1B;ARPC2;ARPC3;ARPC4;ARPC5L;BTRC;CD44;CTTN;MAPK13;PFN1;PFN2;RAC1;RHOG;RIPK2;SRC;UBE2D2;WASF1;WASF2
hsa03440	Homologous recombination	0.601283	1.5759	0.00988468	0.0484731	34	12	6742;51720;25788;5424;5888;4683;6117;6118;7516;8438;641;146956	BLM;EME1;NBN;POLD1;RAD51;RAD54B;RAD54L;RPA1;RPA2;SSBP1;UIMC1;XRCC2
hsa03030	DNA replication	0.595901	1.57625	0.00161551	0.0522018	36	19	6742;79621;5424;4176;5558;4172;4173;56655;4175;6117;5422;6118;246243;54107;5983;5557;5984;4171;5982	MCM2;MCM3;MCM4;MCM6;MCM7;POLA1;POLD1;POLE3;POLE4;PRIM1;PRIM2;RFC2;RFC3;RFC4;RNASEH1;RNASEH2B;RPA1;RPA2;SSBP1
hsa00230	Purine metabolism	0.464442	1.53223	0.00291121	0.0796137	158	38	471;3615;158;4830;9533;3704;661;10623;10201;4831;5198;221830;5144;5437;84172;2618;3614;87178;25885;30833;5436;51082;8833;5471;30834;5152;1716;5424;5558;272;5433;22978;159;654364;9061;5150;56655;5431	ADSL;ADSS;AMPD3;ATIC;DGUOK;GART;GMPS;IMPDH1;IMPDH2;ITPA;NME1;NME1-NME2;NME2;NME6;NT5C;NT5C2;PAPSS1;PDE4D;PDE7A;PDE9A;PFAS;PNPT1;POLD1;POLE4;POLR1A;POLR1B;POLR1C;POLR1D;POLR2B;POLR2D;POLR2G;POLR2H;POLR3C;POLR3D;PPAT;PRIM2;TWISTNB;ZNRD1
hsa04390	Hippo signaling pathway	0.450248	1.47928	0.0015015	0.134202	148	46	4609;7534;51176;8463;56288;7532;7004;23513;5518;60;10971;1856;4087;8313;374;5501;1454;6788;7042;8324;71;11186;1453;7040;5522;654;7531;7533;6657;1495;2535;174;332;5520;4771;7529;7005;8326;652;10413;8945;6932;7477;8323;80326;84552	ACTB;ACTG1;AFP;AREG;AXIN2;BIRC5;BMP4;BMP6;BTRC;CSNK1D;CSNK1E;CTNNA1;DVL2;FZD2;FZD6;FZD7;FZD9;LEF1;MYC;NF2;PARD3;PARD6G;PPP1CC;PPP2R1A;PPP2R2A;PPP2R2C;RASSF1;SCRIB;SMAD2;SOX2;STK3;TCF7;TEAD2;TEAD3;TEAD4;TGFB1;TGFB2;WNT10A;WNT7B;YAP1;YWHAB;YWHAE;YWHAG;YWHAH;YWHAQ;YWHAZ
hsa05323	Rheumatoid arthritis	0.471547	1.45957	0.014658	0.144243	85	47	528;9296;4312;50617;51606;6374;529;7042;7040;4314;537;8992;3552;526;3118;941;525;3606;942;6364;1493;7043;127124;3553;9550;3689;51382;1435;245973;3458;3589;6348;1437;245972;3383;10673;2919;4050;3117;3111;3109;533;3122;8792;7124;54;6372	ACP5;ATP6AP1;ATP6V0A4;ATP6V0B;ATP6V0D2;ATP6V0E1;ATP6V1B1;ATP6V1B2;ATP6V1C1;ATP6V1C2;ATP6V1D;ATP6V1E1;ATP6V1F;ATP6V1G1;ATP6V1G3;ATP6V1H;CCL20;CCL3;CD80;CD86;CSF1;CSF2;CTLA4;CXCL1;CXCL5;CXCL6;HLA-DMB;HLA-DOA;HLA-DQA1;HLA-DQA2;HLA-DRA;ICAM1;IFNG;IL11;IL18;IL1A;IL1B;ITGB2;LTB;MMP1;MMP3;TGFB1;TGFB2;TGFB3;TNF;TNFRSF11A;TNFSF13B
hsa00240	Pyrimidine metabolism	0.470844	1.46058	0.00615385	0.151388	96	29	790;7371;4830;9533;661;10623;10201;4831;221830;5437;84172;87178;25885;30833;5436;51082;30834;56474;5424;79077;5558;5433;22978;654364;56655;5431;124583;29922;1841	CAD;CANT1;CTPS2;DCTPP1;DTYMK;NME1;NME1-NME2;NME2;NME6;NME7;NT5C;NT5C2;PNPT1;POLD1;POLE4;POLR1A;POLR1B;POLR1C;POLR1D;POLR2B;POLR2D;POLR2G;POLR2H;POLR3C;POLR3D;PRIM2;TWISTNB;UCK2;ZNRD1
hsa05100	Bacterial invasion of epithelial cells	0.488138	1.4406	0.0225806	0.165568	73	25	10109;10552;5879;10095;1211;5747;1759;60;6714;10801;10093;71;10094;81873;10163;1495;391;387;4735;3611;867;23607;2017;6464;8936	ACTB;ACTG1;ARPC1A;ARPC1B;ARPC2;ARPC3;ARPC4;ARPC5L;CBL;CD2AP;CLTA;CTNNA1;CTTN;DNM1;ILK;PTK2;RAC1;RHOA;RHOG;SEPT2;SEPT9;SHC1;SRC;WASF1;WASF2
hsa04310	Wnt signaling pathway	0.424914	1.3845	0.0108025	0.259637	143	40	8607;4609;25805;1457;51176;27101;5879;11197;22943;1459;1856;8313;1454;8324;9350;4316;5582;2535;387;1460;1487;7157;57216;8326;8945;6932;5880;7477;1488;8323;6907;80326;4007;5532;6423;1452;79718;9978;27121;7480	AXIN2;BAMBI;BTRC;CACYBP;CER1;CSNK1A1;CSNK1E;CSNK2A1;CSNK2A2;CSNK2B;CTBP1;CTBP2;DKK1;DKK4;DVL2;FZD2;FZD6;FZD7;FZD9;LEF1;MMP7;MYC;PPP3CB;PRICKLE3;PRKCG;RAC1;RAC2;RBX1;RHOA;RUVBL1;SFRP2;TBL1X;TBL1XR1;TCF7;TP53;VANGL2;WIF1;WNT10A;WNT10B;WNT7B
hsa04666	Fc gamma R-mediated phagocytosis	0.455678	1.37806	0.0451011	0.261775	86	28	65108;3984;50807;10109;4082;7408;10552;5879;10095;8877;10093;10094;283748;1072;81873;4067;10163;5582;6850;3055;5580;8936;85477;8395;5880;5296;2209;5321	ARPC1A;ARPC1B;ARPC2;ARPC3;ARPC4;ARPC5L;ASAP1;CFL1;FCGR1A;HCK;LIMK1;LYN;MARCKS;MARCKSL1;PIK3R2;PIP5K1B;PLA2G4A;PLA2G4D;PRKCD;PRKCG;RAC1;RAC2;SCIN;SPHK1;SYK;VASP;WASF1;WASF2
hsa04260	Cardiac muscle contraction	0.456899	1.36165	0.0327103	0.288246	74	20	7170;483;785;486;440567;7171;27092;7388;55799;476;7381;481;6548;1537;7134;7169;784;786;59284;478	ATP1A1;ATP1A3;ATP1B1;ATP1B3;CACNA2D3;CACNB3;CACNB4;CACNG1;CACNG4;CACNG7;CYC1;FXYD2;SLC9A1;TNNC1;TPM2;TPM3;TPM4;UQCRB;UQCRH;UQCRHL
hsa04120	Ubiquitin mediated proteolysis	0.414681	1.34089	0.0314371	0.326806	133	41	9886;7324;10054;7329;51434;65264;10055;7321;51366;4281;64682;9040;54926;27339;27338;7322;7325;79444;7332;7334;991;9320;29945;11065;10401;10075;63893;26259;7317;867;22954;51433;4214;7319;9616;92912;8945;7326;326;246184;10477	AIRE;ANAPC1;ANAPC4;ANAPC5;ANAPC7;BIRC7;BTRC;CBL;CDC20;CDC26;FBXW8;HUWE1;MAP3K1;MID1;PIAS3;PRPF19;RHOBTB1;RNF7;SAE1;TRIM32;TRIP12;UBA1;UBA2;UBE2A;UBE2C;UBE2D1;UBE2D2;UBE2E1;UBE2E2;UBE2E3;UBE2G1;UBE2I;UBE2L3;UBE2M;UBE2N;UBE2O;UBE2Q2;UBE2R2;UBE2S;UBE2Z;UBR5
hsa04721	Synaptic vesicle cycle	0.448775	1.31017	0.0853859	0.338696	63	16	6804;528;9296;1211;10814;1759;6809;50617;51606;529;1173;6616;163;8992;4905;526	AP2B1;AP2M1;ATP6V0A4;ATP6V0E1;ATP6V1B2;ATP6V1C1;ATP6V1E1;ATP6V1F;ATP6V1H;CLTA;CPLX2;DNM1;NSF;SNAP25;STX1A;STX3
hsa05132	Salmonella infection	0.440457	1.31944	0.0605096	0.340566	83	26	10109;10552;5879;10095;51143;1781;60;1778;5585;3460;10093;71;10094;81873;5216;10163;391;2921;3831;2318;5603;58484;147700;8936;3552;5217	ACTB;ACTG1;ARPC1A;ARPC1B;ARPC2;ARPC3;ARPC4;ARPC5L;CXCL3;DYNC1H1;DYNC1I2;DYNC1LI1;FLNC;IFNGR2;IL1A;KLC1;KLC3;MAPK13;NLRC4;PFN1;PFN2;PKN1;RAC1;RHOG;WASF1;WASF2
