# Supplementary material for: BZW2/5MP1 acts as a promising target in hepatocellular carcinoma
Source: J Cancer. 2021 Jun 22;12(17):5125–35. doi: 10.7150/jca.53282 (PMC8317536; doi:10.7150/jca.53282)
Supplement: Supplementary file 3 — Supplementary table 2. [file jcav12p5125s3.xlsx]

## Sheet: EIF5
gene	Statistic	P-value	FDR (BH)
NAA30	0.565534	9.57735e-33	9.54e-29
TMED10	0.562553	2.39191e-32	1.58839e-28
SMEK1	0.552491	4.9092e-31	2.44503e-27
PPM1A	0.54591	3.35367e-30	1.33624e-26
NUMB	0.543302	7.09727e-30	2.35653e-26
SLC39A9	0.539089	2.35027e-29	6.61843e-26
ZC3H14	0.538653	2.65774e-29	6.61843e-26
ATG2B	0.53772	3.45656e-29	7.65128e-26
GOLGA5	0.530653	2.45906e-28	4.89893e-25
DLST	0.521795	2.69801e-27	4.88634e-24
CNIH	0.512978	2.73334e-26	4.5378e-23
TRAPPC6B	0.512134	3.39957e-26	5.20971e-23
SYNJ2BP	0.511681	3.82045e-26	5.43651e-23
BAG5	0.507849	1.01932e-25	1.35379e-22
EIF2S1	0.505945	1.65195e-25	2.05689e-22
WDR20	0.501967	4.48773e-25	5.25909e-22
DCAF5	0.496101	1.91317e-24	2.11745e-21
CTAGE5	0.49493	2.54661e-24	2.67018e-21
SETD3	0.492029	5.14903e-24	5.12895e-21
MPP5	0.483679	3.76489e-23	3.57163e-20
PCNX	0.477362	1.63633e-22	1.48177e-19
ATXN3	0.476685	1.91174e-22	1.6559e-19
TRIP11	0.475049	2.78092e-22	2.3084e-19
CHURC1	0.47479	2.95038e-22	2.3511e-19
CPSF2	0.470507	7.788e-22	5.96741e-19
PPP2R5C	0.466054	2.10636e-21	1.55418e-18
PSEN1	0.464829	2.76238e-21	1.96543e-18
KIAA1737	0.464297	3.10622e-21	2.13386e-18
MUDENG	0.460193	7.63165e-21	5.06792e-18
CLMN	0.456247	1.79085e-20	1.15088e-17
ZNF410	0.455993	1.8913e-20	1.17745e-17
SEL1L	0.453294	3.36593e-20	2.032e-17
SRP54	0.451987	4.44251e-20	2.60305e-17
FNDC3A	0.44763	1.11027e-19	6.31966e-17
SLC25A15	0.446193	1.49773e-19	8.2883e-17
ALKBH1	0.445567	1.70523e-19	8.93988e-17
AK3	0.441781	3.7208e-19	1.90066e-16
SEC23A	0.441158	4.22601e-19	2.10476e-16
ZFYVE1	0.440314	5.01987e-19	2.43917e-16
RCOR1	0.435279	1.38864e-18	6.5868e-16
ALDH6A1	0.433244	2.08495e-18	9.44009e-16
NEK9	0.430764	3.40904e-18	1.50922e-15
PAPOLA	0.428562	5.25734e-18	2.22844e-15
CDC42BPB	0.421349	2.12526e-17	7.97798e-15
JKAMP	0.421258	2.16249e-17	7.97798e-15
YY1	0.420062	2.71693e-17	9.66548e-15
BZW1	0.417585	4.34762e-17	1.46802e-14
FOXO1	0.414181	8.24114e-17	2.56531e-14
FCF1	0.413087	1.01072e-16	3.05084e-14
DICER1	0.412875	1.05129e-16	3.12595e-14
EAPP	0.411675	1.31353e-16	3.73831e-14
RORA	0.411347	1.39597e-16	3.91698e-14
C14orf102	0.411145	1.44891e-16	4.00906e-14
MARK3	0.409737	1.87876e-16	5.12722e-14
PI4K2B	0.409663	1.90457e-16	5.12741e-14
GCH1	0.408468	2.37201e-16	6.3007e-14
L2HGDH	0.408196	2.49329e-16	6.45082e-14
SFRS5	0.407795	2.68308e-16	6.79638e-14
FAM82A1	0.407702	2.72919e-16	6.79638e-14
GPHN	0.406323	3.50957e-16	8.32353e-14
PCSK6	0.404887	4.55502e-16	1.06759e-13
MUT	0.404494	4.89059e-16	1.10716e-13
HECTD1	0.402806	6.63062e-16	1.48422e-13
PPP2R5E	0.401372	8.57505e-16	1.87728e-13
EXOC5	0.40077	9.55052e-16	2.0681e-13
KIAA0564	0.400632	9.78859e-16	2.07456e-13
COG3	0.399942	1.10692e-15	2.32126e-13
COQ6	0.397137	1.82002e-15	3.6398e-13
MOAP1	0.397115	1.82703e-15	3.6398e-13
UBR7	0.395983	2.23024e-15	4.3429e-13
CTAGE1	0.395944	2.24535e-15	4.3429e-13
SLC31A1	0.393745	3.29976e-15	6.20168e-13
ZC3H13	0.393053	3.72281e-15	6.8672e-13
KLHDC2	0.390693	5.60317e-15	1.00564e-12
KIAA0317	0.388172	8.64192e-15	1.51103e-12
KLF9	0.386028	1.2457e-14	2.1211e-12
C12orf66	0.384645	1.57485e-14	2.63648e-12
FBXO3	0.383953	1.7699e-14	2.89016e-12
SEPSECS	0.383846	1.80227e-14	2.91909e-12
CFHR4	0.383704	1.84595e-14	2.96572e-12
PIK3R1	0.382618	2.21606e-14	3.47625e-12
ZNF442	0.381354	2.73849e-14	4.1646e-12
LIN52	0.381228	2.79672e-14	4.1892e-12
CGRRF1	0.378673	4.27889e-14	6.08886e-12
KLHL28	0.378452	4.43825e-14	6.18411e-12
ZNF441	0.378255	4.58514e-14	6.34341e-12
PUS10	0.378159	4.65864e-14	6.38808e-12
RNF152	0.378039	4.75227e-14	6.44046e-12
SOS2	0.377198	5.45957e-14	7.25104e-12
MTHFD1	0.376734	5.89322e-14	7.724e-12
FAM179B	0.376158	6.47917e-14	8.3464e-12
DDX24	0.376144	6.49379e-14	8.3464e-12
RBM7	0.376048	6.59709e-14	8.42482e-12
PSMC6	0.375654	7.03775e-14	8.8738e-12
PNPLA8	0.37552	7.19318e-14	8.9722e-12
MTMR6	0.375396	7.34097e-14	8.9722e-12
SOCS2	0.375352	7.3948e-14	8.98287e-12
OSBP	0.373941	9.3111e-14	1.11075e-11
C4orf29	0.373782	9.55651e-14	1.13324e-11
RDH11	0.373677	9.72177e-14	1.14602e-11
SDHD	0.373288	1.03558e-13	1.21358e-11
CTH	0.372814	1.11858e-13	1.29561e-11
HCFC2	0.372436	1.18922e-13	1.36878e-11
CPT1A	0.372139	1.24799e-13	1.42071e-11
MBIP	0.372005	1.27524e-13	1.44291e-11
C14orf4	0.371955	1.28565e-13	1.44291e-11
CD302	0.371938	1.28922e-13	1.44291e-11
AKT1	0.369968	1.77142e-13	1.91847e-11
KIAA0586	0.36984	1.80838e-13	1.94738e-11
GNPNAT1	0.369653	1.86359e-13	1.99604e-11
RAPGEF4	0.368856	2.11771e-13	2.22047e-11
ACAD8	0.366591	3.03944e-13	3.10522e-11
MTM1	0.366529	3.06956e-13	3.11999e-11
RNASE4	0.366297	3.18436e-13	3.22024e-11
ENTPD5	0.366175	3.24673e-13	3.26674e-11
DNAJB9	0.365396	3.67361e-13	3.67767e-11
SIPA1L1	0.364984	3.92041e-13	3.90512e-11
MGAT2	0.364517	4.22051e-13	4.15174e-11
FLVCR2	0.364502	4.23051e-13	4.15174e-11
ITGA1	0.364297	4.3698e-13	4.26741e-11
ZRANB1	0.364215	4.42673e-13	4.30192e-11
ELL2	0.364117	4.49554e-13	4.34758e-11
MYO1B	0.363916	4.64011e-13	4.44424e-11
VIPAR	0.363633	4.85135e-13	4.5805e-11
LYSMD3	0.363314	5.10046e-13	4.79299e-11
EDEM1	0.362787	5.54024e-13	5.13361e-11
ACAT1	0.362658	5.65359e-13	5.19036e-11
C3	0.362402	5.88523e-13	5.35368e-11
PAPD4	0.362353	5.9305e-13	5.37033e-11
MMADHC	0.362283	5.99556e-13	5.40468e-11
SERPINA1	0.362203	6.07169e-13	5.44866e-11
STYX	0.360642	7.74648e-13	6.82856e-11
UTP14C	0.360377	8.07235e-13	7.05339e-11
CDO1	0.359562	9.16158e-13	7.79987e-11
GFM1	0.358536	1.07373e-12	8.95012e-11
LARP1B	0.35849	1.08148e-12	8.97722e-11
C14orf129	0.357421	1.27517e-12	1.03931e-10
KPNA1	0.357406	1.27814e-12	1.03931e-10
EML5	0.35713	1.33354e-12	1.07557e-10
TRMT5	0.356965	1.36773e-12	1.09871e-10
HSP90AA1	0.356186	1.54155e-12	1.22843e-10
SNW1	0.355951	1.59795e-12	1.2683e-10
RCL1	0.355868	1.61844e-12	1.27946e-10
CDC37L1	0.355485	1.7161e-12	1.34071e-10
KIAA1370	0.35531	1.76268e-12	1.36639e-10
CLPX	0.355201	1.79205e-12	1.38377e-10
MCFD2	0.354831	1.89629e-12	1.45861e-10
IQGAP2	0.354707	1.93258e-12	1.4808e-10
CPB2	0.354539	1.98259e-12	1.5133e-10
TRAF6	0.35425	2.0717e-12	1.57528e-10
S1PR1	0.354113	2.11537e-12	1.60238e-10
FERMT2	0.35388	2.19179e-12	1.64299e-10
SUGT1L1	0.353879	2.19216e-12	1.64299e-10
TMBIM6	0.353742	2.23805e-12	1.6699e-10
CAT	0.353592	2.28984e-12	1.70217e-10
OCIAD1	0.353492	2.32484e-12	1.72177e-10
CCNK	0.352598	2.66204e-12	1.92149e-10
TAT	0.35219	2.83134e-12	2.0145e-10
PPP4R4	0.352154	2.84674e-12	2.01825e-10
USP38	0.352088	2.87537e-12	2.03132e-10
FBXL3	0.351945	2.93797e-12	2.0682e-10
LOC283856	0.351726	3.03674e-12	2.11531e-10
ACOT2	0.351445	3.16833e-12	2.18914e-10
TMX1	0.351429	3.17569e-12	2.18914e-10
PTPN21	0.35136	3.20912e-12	2.20456e-10
HIGD1A	0.350907	3.4356e-12	2.32802e-10
NHEDC2	0.350677	3.55655e-12	2.40181e-10
KTN1	0.349905	3.99321e-12	2.66955e-10
SLCO2B1	0.349889	4.00301e-12	2.66955e-10
MCCC2	0.349554	4.20864e-12	2.79482e-10
TM9SF1	0.349233	4.41607e-12	2.92283e-10
FOXN3	0.348885	4.65174e-12	3.04842e-10
ARID4A	0.34849	4.93433e-12	3.20201e-10
USP47	0.34832	5.06089e-12	3.27348e-10
AASDH	0.347888	5.39686e-12	3.46989e-10
TTC8	0.347885	5.39939e-12	3.46989e-10
AR	0.347208	5.97054e-12	3.81234e-10
SLC25A25	0.347154	6.01848e-12	3.83067e-10
GHR	0.346736	6.40362e-12	4.06283e-10
ITIH4	0.34642	6.7111e-12	4.20435e-10
SAV1	0.346219	6.91352e-12	4.31759e-10
PGRMC1	0.345647	7.52315e-12	4.68363e-10
ATF6	0.345329	7.88385e-12	4.878e-10
BCKDHB	0.345329	7.88432e-12	4.878e-10
SGPP1	0.345155	8.08961e-12	4.98951e-10
RPRD1B	0.344123	9.41554e-12	5.73628e-10
TECPR2	0.344023	9.5541e-12	5.80295e-10
GYS2	0.343771	9.91484e-12	6.00375e-10
PPAP2B	0.342983	1.1127e-11	6.67687e-10
ARL15	0.342896	1.12695e-11	6.7219e-10
FBXO34	0.342728	1.15489e-11	6.86796e-10
VPS36	0.342628	1.17202e-11	6.92846e-10
DCAF11	0.342327	1.22452e-11	7.19612e-10
PTGR2	0.342168	1.25337e-11	7.34402e-10
ZNF654	0.341855	1.31175e-11	7.61885e-10
MAPK1IP1L	0.341335	1.41493e-11	8.12344e-10
AMDHD1	0.341109	1.46214e-11	8.34635e-10
CYP4F3	0.340961	1.49385e-11	8.50301e-10
ETS2	0.340889	1.50969e-11	8.56865e-10
METTL14	0.340845	1.51937e-11	8.59914e-10
DUSP16	0.340671	1.55809e-11	8.79327e-10
TTC39B	0.340621	1.56941e-11	8.83212e-10
FAM122A	0.340446	1.60978e-11	9.03382e-10
CARKD	0.340095	1.69372e-11	9.47819e-10
IL13RA1	0.339956	1.72811e-11	9.64352e-10
C6orf72	0.339853	1.75401e-11	9.74776e-10
TBCEL	0.339704	1.79215e-11	9.8901e-10
AASS	0.339556	1.83099e-11	1.00211e-09
JMY	0.339262	1.9105e-11	1.03708e-09
EPAS1	0.338983	1.98891e-11	1.07089e-09
SNRK	0.338483	2.13732e-11	1.1385e-09
TINF2	0.338437	2.15138e-11	1.14293e-09
MIA2	0.338011	2.28738e-11	1.19919e-09
SLC35D1	0.337857	2.33865e-11	1.22285e-09
ACADM	0.337615	2.42114e-11	1.26069e-09
GJB2	0.336312	2.91765e-11	1.4904e-09
SLC35A5	0.336139	2.99044e-11	1.52367e-09
HEATR4	0.335973	3.06222e-11	1.55626e-09
LPIN2	0.335929	3.08112e-11	1.56189e-09
F8	0.335865	3.1097e-11	1.57237e-09
ABCD4	0.335769	3.15235e-11	1.5899e-09
SERINC1	0.335692	3.18738e-11	1.60159e-09
RABL3	0.335682	3.19161e-11	1.60159e-09
LONP2	0.335508	3.27181e-11	1.63361e-09
PSD3	0.335344	3.34917e-11	1.66805e-09
TTPA	0.335257	3.39052e-11	1.68444e-09
ANKRA2	0.33501	3.51194e-11	1.7361e-09
PCK2	0.334897	3.56884e-11	1.75986e-09
C11orf54	0.334879	3.57779e-11	1.75992e-09
GLRX5	0.334832	3.60168e-11	1.76587e-09
SLC41A2	0.334821	3.60762e-11	1.76587e-09
SUCLG2	0.334741	3.64845e-11	1.78148e-09
C6	0.334521	3.76449e-11	1.83365e-09
KLHDC1	0.334375	3.84289e-11	1.86727e-09
ERN1	0.33419	3.9453e-11	1.90772e-09
ACO1	0.333879	4.12302e-11	1.98403e-09
HSD17B4	0.333799	4.16962e-11	1.99681e-09
SLC7A2	0.33361	4.28258e-11	2.03622e-09
SOCS4	0.333474	4.36613e-11	2.071e-09
TM9SF2	0.333422	4.39832e-11	2.07638e-09
DBT	0.333322	4.46052e-11	2.10077e-09
C14orf28	0.333236	4.5152e-11	2.12151e-09
MICALCL	0.333205	4.53483e-11	2.12571e-09
ZNF839	0.332891	4.74031e-11	2.21682e-09
YLPM1	0.332169	5.24774e-11	2.44837e-09
ZNF75D	0.33171	5.59714e-11	2.59317e-09
TMED7	0.331395	5.85017e-11	2.68542e-09
GK3P	0.331242	5.97765e-11	2.73135e-09
C14orf162	0.331128	6.07379e-11	2.76892e-09
DAAM1	0.330896	6.27439e-11	2.84734e-09
ACSL1	0.33059	6.54871e-11	2.95166e-09
C14orf104	0.330429	6.69764e-11	3.01197e-09
SIK2	0.330408	6.71761e-11	3.01415e-09
SLC39A14	0.33017	6.94491e-11	3.10913e-09
GFM2	0.329973	7.13839e-11	3.18145e-09
USP15	0.329191	7.96019e-11	3.50073e-09
SCFD1	0.328994	8.18114e-11	3.58208e-09
F13B	0.328794	8.41128e-11	3.64282e-09
LOC220429	0.328774	8.43459e-11	3.64499e-09
ARF6	0.328688	8.53594e-11	3.6808e-09
SERPINA10	0.328212	9.11871e-11	3.89289e-09
ACOT1	0.328207	9.12549e-11	3.89289e-09
CDADC1	0.327937	9.47374e-11	4.01566e-09
PJA2	0.327172	1.05312e-10	4.40933e-09
CALM1	0.327156	1.0554e-10	4.40933e-09
G6PC	0.327154	1.05574e-10	4.40933e-09
ABAT	0.327111	1.06191e-10	4.42582e-09
KLHL15	0.327084	1.06588e-10	4.43307e-09
CCNG1	0.326806	1.10765e-10	4.56906e-09
EHBP1	0.32674	1.11776e-10	4.59133e-09
STRN3	0.326515	1.15297e-10	4.72622e-09
ABTB2	0.325974	1.24206e-10	5.04986e-09
ZBTB1	0.325706	1.28879e-10	5.19742e-09
KLHL2	0.325639	1.30057e-10	5.22377e-09
LNX2	0.325516	1.3228e-10	5.30239e-09
C5	0.325305	1.36154e-10	5.44672e-09
CRBN	0.325193	1.38262e-10	5.51996e-09
ABCB4	0.324473	1.52592e-10	6.03161e-09
HERC3	0.324253	1.57267e-10	6.16747e-09
TBC1D8B	0.324198	1.58443e-10	6.20138e-09
CTR9	0.324132	1.59869e-10	6.24493e-09
MAGT1	0.32381	1.67058e-10	6.47497e-09
FAM108B1	0.323514	1.73942e-10	6.72868e-09
RSC1A1	0.323131	1.83256e-10	7.04793e-09
ZNF823	0.323095	1.84153e-10	7.06809e-09
HSD17B6	0.322867	1.89966e-10	7.25002e-09
MMAA	0.321861	2.17751e-10	8.23156e-09
ACAA2	0.321509	2.2836e-10	8.6e-09
C14orf118	0.321141	2.40031e-10	9.00544e-09
INSIG1	0.320687	2.55185e-10	9.50241e-09
HEATR5A	0.320651	2.56442e-10	9.53143e-09
C9orf102	0.320602	2.58133e-10	9.57639e-09
SAR1B	0.320516	2.61145e-10	9.67015e-09
SDCCAG1	0.320455	2.63289e-10	9.73145e-09
NR3C1	0.320193	2.72754e-10	1.00255e-08
F11	0.320155	2.74133e-10	1.00576e-08
YIPF6	0.320075	2.7711e-10	1.01481e-08
USP12	0.31985	2.85615e-10	1.03984e-08
NDUFS1	0.31984	2.86032e-10	1.03984e-08
PEX13	0.319576	2.96357e-10	1.07151e-08
CFL2	0.319475	3.00408e-10	1.08419e-08
LEPR	0.319184	3.12369e-10	1.12126e-08
PARP9	0.319157	3.13477e-10	1.12322e-08
CYB5A	0.318758	3.30716e-10	1.18074e-08
ETFDH	0.318714	3.32643e-10	1.1855e-08
PEX1	0.318321	3.50606e-10	1.24063e-08
TMEM30B	0.318238	3.54535e-10	1.25231e-08
SUCLA2	0.317656	3.83164e-10	1.33685e-08
LYRM5	0.317161	4.09283e-10	1.41558e-08
ZNF295	0.31665	4.38088e-10	1.50476e-08
GTF2A1	0.316158	4.67641e-10	1.59527e-08
ATG4A	0.315988	4.78346e-10	1.62068e-08
WDR7	0.31542	5.15675e-10	1.72951e-08
ABHD2	0.315399	5.1714e-10	1.73151e-08
KIAA0247	0.315334	5.21589e-10	1.74347e-08
EXD2	0.314947	5.48928e-10	1.8201e-08
DHX29	0.314938	5.49619e-10	1.8201e-08
KCTD21	0.314916	5.5117e-10	1.8201e-08
ISOC1	0.314907	5.51823e-10	1.8201e-08
SEC24A	0.314859	5.55322e-10	1.82533e-08
DIS3	0.31458	5.76176e-10	1.88173e-08
DEPDC7	0.314361	5.93056e-10	1.93053e-08
ACTR10	0.314168	6.08286e-10	1.97366e-08
MOSC2	0.314039	6.18765e-10	2.0044e-08
ERMAP	0.313809	6.37736e-10	2.05865e-08
MED6	0.313795	6.38875e-10	2.05865e-08
PROX1	0.313685	6.48187e-10	2.07942e-08
EIF2B2	0.313591	6.56304e-10	2.10207e-08
SLC16A2	0.313565	6.58522e-10	2.10579e-08
SERPING1	0.313277	6.83899e-10	2.17646e-08
FAT4	0.312875	7.20865e-10	2.26873e-08
C14orf167	0.312811	7.27013e-10	2.28088e-08
SERPINA6	0.31262	7.45395e-10	2.33487e-08
SSFA2	0.312452	7.62001e-10	2.38305e-08
TTC17	0.31244	7.6317e-10	2.38305e-08
DPF3	0.312243	7.83111e-10	2.43768e-08
SHPK	0.312175	7.9001e-10	2.45149e-08
TBC1D15	0.31214	7.93676e-10	2.45522e-08
NAMPT	0.312073	8.00641e-10	2.47125e-08
FEM1C	0.311943	8.14407e-10	2.5038e-08
GLYATL1	0.311767	8.33322e-10	2.54512e-08
ENPEP	0.31175	8.35139e-10	2.54512e-08
NHLRC2	0.311618	8.49607e-10	2.58016e-08
PPAPDC2	0.311396	8.74637e-10	2.6481e-08
LOC90586	0.310985	9.22698e-10	2.78094e-08
C8A	0.31096	9.25724e-10	2.78584e-08
CDC14B	0.310338	1.00356e-09	2.99294e-08
TMEM184C	0.310131	1.03094e-09	3.06087e-08
DDX3X	0.310024	1.04525e-09	3.09873e-08
CFH	0.309791	1.07737e-09	3.18921e-08
PPP2R1B	0.309747	1.08344e-09	3.20242e-08
ARHGEF12	0.30973	1.08589e-09	3.2049e-08
GSTZ1	0.309654	1.09655e-09	3.23158e-08
BRMS1L	0.309624	1.10095e-09	3.23176e-08
PON3	0.309286	1.15009e-09	3.36942e-08
ABCA9	0.309235	1.15764e-09	3.38658e-08
RCHY1	0.30919	1.16443e-09	3.40142e-08
EFHA1	0.309098	1.17838e-09	3.43542e-08
TMEM192	0.308945	1.2019e-09	3.4955e-08
IVD	0.308901	1.20867e-09	3.51008e-08
C4orf34	0.308778	1.22803e-09	3.56112e-08
FBXO33	0.308597	1.25712e-09	3.62962e-08
XDH	0.308569	1.26155e-09	3.63714e-08
MPDZ	0.308245	1.31547e-09	3.76835e-08
EPM2A	0.308241	1.31613e-09	3.76835e-08
HS3ST3B1	0.308129	1.33514e-09	3.81069e-08
KIAA1704	0.307871	1.38019e-09	3.91682e-08
DYNLL2	0.307411	1.46432e-09	4.14377e-08
TAPT1	0.307364	1.47316e-09	4.16289e-08
TMEM161B	0.306832	1.57703e-09	4.4188e-08
TSPYL1	0.306798	1.58391e-09	4.43184e-08
GOT1	0.306756	1.59247e-09	4.44954e-08
GC	0.306681	1.608e-09	4.48663e-08
CUL5	0.306471	1.65165e-09	4.57025e-08
ZNF800	0.306402	1.66634e-09	4.60429e-08
ADH1B	0.305999	1.75433e-09	4.82065e-08
DPYS	0.305775	1.80523e-09	4.95129e-08
GADD45A	0.305745	1.81213e-09	4.95897e-08
ADH1A	0.305633	1.83826e-09	5.00981e-08
UBL3	0.305583	1.85006e-09	5.02824e-08
COPS4	0.305524	1.86404e-09	5.05932e-08
OPA1	0.305479	1.87475e-09	5.07455e-08
APOB	0.305401	1.89351e-09	5.1184e-08
MYCBP2	0.305373	1.90021e-09	5.12953e-08
GPR128	0.305262	1.92725e-09	5.18466e-08
NDFIP2	0.305144	1.95635e-09	5.24555e-08
AQP9	0.304949	2.00561e-09	5.3632e-08
UFM1	0.30491	2.01557e-09	5.38261e-08
CFB	0.304821	2.03835e-09	5.42162e-08
GTF2IRD2P1	0.304773	2.05094e-09	5.44785e-08
TGDS	0.304452	2.13641e-09	5.657e-08
HAO1	0.304313	2.1744e-09	5.73754e-08
KIAA1012	0.30429	2.18055e-09	5.74614e-08
DMGDH	0.303885	2.29558e-09	6.02537e-08
IDE	0.303858	2.30344e-09	6.03804e-08
MFSD8	0.303689	2.35327e-09	6.16055e-08
NT5DC1	0.303635	2.3692e-09	6.18789e-08
ZFAND5	0.303502	2.40964e-09	6.28335e-08
ISCA2	0.303079	2.54176e-09	6.56139e-08
SLC30A1	0.303077	2.54261e-09	6.56139e-08
CEBPZ	0.302723	2.65851e-09	6.81632e-08
TSTD2	0.302629	2.69049e-09	6.86659e-08
NDEL1	0.302624	2.6919e-09	6.86659e-08
REPS2	0.302523	2.72642e-09	6.92803e-08
PIGH	0.302089	2.87982e-09	7.28124e-08
RHBDD1	0.301932	2.93718e-09	7.41629e-08
ITCH	0.301599	3.06246e-09	7.70332e-08
PPP1R13B	0.301578	3.07077e-09	7.70603e-08
LRRC2	0.301507	3.09811e-09	7.7636e-08
GNE	0.301471	3.11221e-09	7.78914e-08
GNAT2	0.301372	3.1511e-09	7.87655e-08
LOC642597	0.301348	3.16077e-09	7.89083e-08
ARG2	0.301171	3.23152e-09	8.03725e-08
LAP3	0.30036	3.57684e-09	8.79727e-08
C2orf47	0.30006	3.71345e-09	9.07722e-08
MCEE	0.299697	3.88538e-09	9.45788e-08
FECH	0.299686	3.8908e-09	9.45788e-08
CYP4V2	0.299624	3.92107e-09	9.50311e-08
RASGEF1B	0.299533	3.96576e-09	9.5881e-08
ATP5S	0.299194	4.13651e-09	9.97671e-08
EHHADH	0.299159	4.15483e-09	1.00088e-07
UBR3	0.299092	4.18936e-09	1.00798e-07
CTSO	0.29894	4.26919e-09	1.02295e-07
CRADD	0.298935	4.27214e-09	1.02295e-07
LARP7	0.298703	4.39715e-09	1.05036e-07
SLC6A1	0.298609	4.44829e-09	1.0613e-07
N4BP2L1	0.298534	4.49029e-09	1.07004e-07
PANK3	0.29825	4.65115e-09	1.10441e-07
SLC38A4	0.298162	4.70242e-09	1.11526e-07
FDX1	0.297848	4.8884e-09	1.15524e-07
CDKN2AIP	0.297837	4.89519e-09	1.15547e-07
BTBD7	0.297734	4.95805e-09	1.16893e-07
SLCO1B1	0.29746	5.12905e-09	1.20639e-07
TEK	0.297433	5.14588e-09	1.20892e-07
FAM185A	0.29724	5.27032e-09	1.23524e-07
AP4S1	0.297191	5.30217e-09	1.24124e-07
ADSSL1	0.297172	5.31456e-09	1.24268e-07
PTCD2	0.297147	5.33121e-09	1.24512e-07
CADM1	0.296571	5.72338e-09	1.32583e-07
GLS2	0.296557	5.73313e-09	1.32654e-07
FAM82A2	0.296519	5.76062e-09	1.33136e-07
CCDC126	0.296408	5.83943e-09	1.34801e-07
NRBF2	0.296248	5.95571e-09	1.37326e-07
ALAD	0.296183	6.00365e-09	1.3785e-07
HPX	0.296181	6.00532e-09	1.3785e-07
CRY2	0.29618	6.00611e-09	1.3785e-07
PRAMEF10	0.296065	6.09125e-09	1.39643e-07
RCAN1	0.296005	6.13633e-09	1.40279e-07
SALL1	0.295812	6.28333e-09	1.42895e-07
ZNF562	0.295734	6.344e-09	1.43783e-07
RBL2	0.295717	6.35737e-09	1.43922e-07
RNF125	0.295564	6.47825e-09	1.46326e-07
SCYL2	0.295501	6.52814e-09	1.47286e-07
VTI1B	0.295379	6.62625e-09	1.4912e-07
PAQR3	0.295372	6.63189e-09	1.4912e-07
PDE2A	0.295298	6.69298e-09	1.50155e-07
HBP1	0.295249	6.73312e-09	1.50871e-07
ZFP91	0.29512	6.8401e-09	1.52939e-07
SLC35A3	0.294698	7.20321e-09	1.60517e-07
KDR	0.294526	7.35612e-09	1.63013e-07
CCDC25	0.294516	7.36484e-09	1.63025e-07
SIK3	0.294408	7.46258e-09	1.65005e-07
BIRC6	0.29438	7.48789e-09	1.65198e-07
NFX1	0.294129	7.7211e-09	1.69592e-07
ZMAT1	0.294103	7.74554e-09	1.69941e-07
KIAA0391	0.293968	7.87461e-09	1.7244e-07
RAPH1	0.293966	7.87673e-09	1.7244e-07
MAN1A1	0.293955	7.88688e-09	1.72472e-07
CDC14C	0.293845	7.99313e-09	1.74222e-07
FAM188A	0.293718	8.11841e-09	1.76566e-07
PLG	0.293671	8.16497e-09	1.77385e-07
HDHD2	0.293467	8.36981e-09	1.81046e-07
SRBD1	0.293401	8.43749e-09	1.82312e-07
DENND4A	0.293224	8.62157e-09	1.85886e-07
GMPR2	0.293034	8.82311e-09	1.89412e-07
CHP	0.292656	9.23671e-09	1.9744e-07
INHBC	0.292645	9.24907e-09	1.97492e-07
MIP	0.292437	9.486e-09	2.01902e-07
PTP4A1	0.29219	9.77417e-09	2.07201e-07
RANBP6	0.292027	9.9686e-09	2.11046e-07
PDS5B	0.292001	1.00005e-08	2.11419e-07
ZBTB16	0.291995	1.00074e-08	2.11419e-07
ANKRD56	0.291926	1.00914e-08	2.12742e-07
SEC62	0.291712	1.03562e-08	2.17404e-07
C10orf128	0.291657	1.04247e-08	2.18381e-07
DNAJC27	0.291514	1.06071e-08	2.2197e-07
TSHZ2	0.291357	1.08092e-08	2.25488e-07
PDE3B	0.291267	1.09275e-08	2.27718e-07
SPRYD4	0.291217	1.09935e-08	2.28854e-07
CHD9	0.291059	1.12051e-08	2.32287e-07
NFIL3	0.291048	1.12205e-08	2.32365e-07
NCRNA00181	0.290675	1.17363e-08	2.4204e-07
F9	0.29045	1.20575e-08	2.47894e-07
REL	0.290237	1.23717e-08	2.53569e-07
USPL1	0.290107	1.2566e-08	2.56682e-07
MRPL19	0.290101	1.25751e-08	2.56682e-07
ALG13	0.290057	1.26408e-08	2.57758e-07
ATP7B	0.289953	1.27999e-08	2.6047e-07
C16orf45	0.28992	1.2851e-08	2.61243e-07
SMOC1	0.289731	1.31462e-08	2.65887e-07
TTC39C	0.289664	1.32526e-08	2.67768e-07
SLC6A12	0.289329	1.37948e-08	2.77035e-07
MARS2	0.289308	1.38293e-08	2.7745e-07
ST6GALNAC3	0.289003	1.43443e-08	2.86915e-07
SOCS6	0.288978	1.43874e-08	2.87489e-07
NSUN6	0.288529	1.51802e-08	3.00616e-07
SPTLC2	0.288505	1.52238e-08	3.00797e-07
C6orf123	0.288499	1.52346e-08	3.00797e-07
TMEM56	0.288468	1.52911e-08	3.01613e-07
CENPC1	0.288398	1.54188e-08	3.03565e-07
PTPRB	0.288397	1.54205e-08	3.03565e-07
SUN2	0.288385	1.54423e-08	3.03694e-07
SLC22A25	0.288372	1.54678e-08	3.03894e-07
SFXN1	0.288352	1.55042e-08	3.0431e-07
DLC1	0.288336	1.55332e-08	3.04478e-07
INTS6	0.288298	1.56042e-08	3.05071e-07
ALDH9A1	0.288172	1.58397e-08	3.09371e-07
ZNF121	0.288047	1.60791e-08	3.1374e-07
LRP6	0.287912	1.63398e-08	3.18514e-07
SLC27A2	0.287899	1.63641e-08	3.18676e-07
SECISBP2	0.28778	1.65975e-08	3.22906e-07
SMEK2	0.287575	1.70072e-08	3.2959e-07
SMARCA2	0.287465	1.72312e-08	3.32958e-07
KBTBD7	0.287439	1.72858e-08	3.3369e-07
C1RL	0.287427	1.73096e-08	3.33826e-07
ZFP36L1	0.28709	1.80163e-08	3.46449e-07
RALGAPA2	0.286789	1.86713e-08	3.58239e-07
TOB1	0.286663	1.89524e-08	3.62352e-07
COL4A3BP	0.286499	1.93246e-08	3.68406e-07
SLC2A2	0.286464	1.94065e-08	3.69614e-07
FARP2	0.28624	1.99265e-08	3.79155e-07
CDK8	0.286217	1.99812e-08	3.79471e-07
TOR1A	0.286185	2.00583e-08	3.80572e-07
KBTBD4	0.286131	2.0186e-08	3.82631e-07
STEAP4	0.285959	2.05993e-08	3.89723e-07
C5orf33	0.285949	2.06248e-08	3.89836e-07
CCBL2	0.285846	2.08782e-08	3.93879e-07
GABARAPL1	0.285565	2.15825e-08	4.05424e-07
TMEM123	0.285561	2.1592e-08	4.05424e-07
DTWD2	0.285415	2.19683e-08	4.11328e-07
HGD	0.285372	2.20793e-08	4.13018e-07
CIDEB	0.285192	2.25537e-08	4.21496e-07
LPHN2	0.285139	2.26932e-08	4.23705e-07
DDI2	0.285068	2.28837e-08	4.26862e-07
C14orf21	0.28479	2.36449e-08	4.39007e-07
TGFBR2	0.284622	2.41188e-08	4.45728e-07
PRMT10	0.284512	2.44326e-08	4.50042e-07
IL6R	0.284508	2.44426e-08	4.50042e-07
FGG	0.284486	2.45075e-08	4.5082e-07
FGA	0.284405	2.47399e-08	4.54675e-07
ALDOB	0.284341	2.49266e-08	4.57423e-07
FBXO38	0.284335	2.4945e-08	4.57423e-07
APOA5	0.284163	2.54537e-08	4.65647e-07
SLC10A1	0.283916	2.62021e-08	4.77188e-07
USO1	0.283915	2.62044e-08	4.77188e-07
STARD5	0.283822	2.64929e-08	4.81562e-07
SCP2	0.283711	2.68405e-08	4.86376e-07
APBA1	0.283584	2.72426e-08	4.92493e-07
C4orf41	0.283254	2.83145e-08	5.1048e-07
IFNAR1	0.282995	2.91849e-08	5.25154e-07
RPP14	0.282948	2.93456e-08	5.26688e-07
ITGB3	0.282934	2.93953e-08	5.27105e-07
C5orf44	0.28292	2.94435e-08	5.27494e-07
CFI	0.282732	3.00951e-08	5.37717e-07
CLN5	0.28261	3.05271e-08	5.43486e-07
KIAA0831	0.282485	3.09756e-08	5.50979e-07
LIN7C	0.282383	3.13466e-08	5.56584e-07
CEP57	0.282368	3.1401e-08	5.57053e-07
SLC25A46	0.28222	3.1946e-08	5.66217e-07
MASP1	0.282178	3.21029e-08	5.67483e-07
ST3GAL6	0.281922	3.30732e-08	5.82053e-07
PDE12	0.281883	3.32254e-08	5.837e-07
SRD5A1	0.281806	3.35232e-08	5.88413e-07
NLRP14	0.281725	3.38415e-08	5.92955e-07
RNF160	0.281613	3.42836e-08	6.00174e-07
ATP6V1D	0.281604	3.43208e-08	6.00297e-07
ACOX1	0.281355	3.5326e-08	6.16797e-07
C7orf58	0.281251	3.57568e-08	6.23771e-07
DNAJC25	0.281131	3.62568e-08	6.31387e-07
AHCYL2	0.281088	3.64372e-08	6.33975e-07
MAP3K2	0.281053	3.65872e-08	6.35476e-07
KCNJ8	0.281027	3.66964e-08	6.36502e-07
PIK3C2A	0.281022	3.67174e-08	6.36502e-07
EDNRB	0.280698	3.81228e-08	6.56992e-07
GALNTL2	0.280614	3.84958e-08	6.61726e-07
WDR36	0.280612	3.85069e-08	6.61726e-07
STX17	0.280606	3.85304e-08	6.61726e-07
GPLD1	0.280576	3.86663e-08	6.63488e-07
FAM176A	0.280398	3.94724e-08	6.74994e-07
OIT3	0.28027	4.00572e-08	6.83822e-07
CD14	0.280239	4.02018e-08	6.85663e-07
BAAT	0.280225	4.02683e-08	6.85663e-07
POR	0.280183	4.04649e-08	6.88422e-07
PAH	0.280155	4.05965e-08	6.90072e-07
ZNF181	0.280001	4.13224e-08	7.01214e-07
LIPG	0.279787	4.23571e-08	7.16027e-07
ITPR2	0.279766	4.24581e-08	7.16215e-07
NR3C2	0.279738	4.2598e-08	7.17968e-07
UGP2	0.279595	4.3304e-08	7.2925e-07
C20orf56	0.279393	4.43227e-08	7.44516e-07
KLF3	0.279103	4.58318e-08	7.67923e-07
C1S	0.27909	4.58985e-08	7.68395e-07
TIGD2	0.279013	4.63042e-08	7.74536e-07
LARP4	0.278897	4.69278e-08	7.84308e-07
UHRF1BP1L	0.27889	4.69677e-08	7.84317e-07
SUCNR1	0.278881	4.70128e-08	7.84413e-07
LOC647288	0.278787	4.75265e-08	7.91657e-07
UPP2	0.278728	4.78495e-08	7.95707e-07
CALCRL	0.278669	4.81722e-08	7.98409e-07
KLHL20	0.278582	4.86551e-08	8.05072e-07
SERINC3	0.278245	5.05778e-08	8.34115e-07
SIAE	0.27823	5.06628e-08	8.34136e-07
PPP3R1	0.278176	5.09795e-08	8.37966e-07
CDH5	0.278054	5.16962e-08	8.49045e-07
EPB41L5	0.278028	5.18489e-08	8.50852e-07
ABHD13	0.27791	5.25554e-08	8.61735e-07
SCRN3	0.277785	5.33154e-08	8.72761e-07
SPATA7	0.277736	5.36146e-08	8.76218e-07
GTF2IRD2B	0.277677	5.3977e-08	8.80695e-07
DHTKD1	0.277516	5.49774e-08	8.93361e-07
MANEA	0.277371	5.58976e-08	9.05359e-07
XPC	0.27727	5.65484e-08	9.14308e-07
ADRB2	0.277234	5.67783e-08	9.16643e-07
KAT2B	0.277216	5.68963e-08	9.17804e-07
SETBP1	0.277018	5.81968e-08	9.37264e-07
BTNL9	0.276953	5.86321e-08	9.41991e-07
ZNF366	0.27682	5.95279e-08	9.52542e-07
KIAA1109	0.276763	5.99111e-08	9.56808e-07
NFE2L2	0.276759	5.99386e-08	9.56808e-07
CHUK	0.276511	6.16593e-08	9.82701e-07
SOX7	0.276262	6.34322e-08	1.00613e-06
IMPACT	0.276079	6.47649e-08	1.02482e-06
N4BP2	0.27599	6.54251e-08	1.03362e-06
NMD3	0.275939	6.58061e-08	1.03882e-06
SHMT1	0.275918	6.59586e-08	1.03958e-06
HPS5	0.275735	6.73453e-08	1.05976e-06
MFSD2A	0.275702	6.75987e-08	1.06207e-06
ZNF791	0.275552	6.87575e-08	1.07942e-06
AGXT2L1	0.275516	6.90385e-08	1.0828e-06
ZBTB37	0.275511	6.90811e-08	1.0828e-06
TOPORS	0.275444	6.96089e-08	1.08954e-06
MRPL39	0.275429	6.97225e-08	1.09028e-06
LMAN1	0.275374	7.01629e-08	1.09544e-06
ATP11C	0.275344	7.04007e-08	1.09829e-06
TMEM195	0.274875	7.42446e-08	1.14926e-06
NUDT7	0.274722	7.55337e-08	1.16556e-06
MLYCD	0.27467	7.59802e-08	1.17067e-06
SATB2	0.274477	7.76584e-08	1.19192e-06
KIAA2018	0.274312	7.91195e-08	1.21007e-06
HIBCH	0.274194	8.01753e-08	1.22417e-06
ANKRD28	0.274193	8.01901e-08	1.22417e-06
COBLL1	0.274169	8.04012e-08	1.22646e-06
ZNF627	0.274148	8.05928e-08	1.22844e-06
PALMD	0.274105	8.09884e-08	1.23258e-06
RAPGEF2	0.273983	8.21054e-08	1.24768e-06
AKAP6	0.273974	8.21888e-08	1.24799e-06
LPA	0.273729	8.4492e-08	1.28004e-06
ANG	0.273676	8.49993e-08	1.28675e-06
RMND5A	0.273591	8.5812e-08	1.29806e-06
CALD1	0.273583	8.58945e-08	1.29822e-06
ZBTB42	0.273561	8.61106e-08	1.29962e-06
KIAA1432	0.27348	8.68899e-08	1.30939e-06
AUH	0.273433	8.73576e-08	1.31346e-06
ITFG1	0.273293	8.87455e-08	1.333e-06
C12orf35	0.273288	8.87909e-08	1.333e-06
RDX	0.273272	8.89469e-08	1.33434e-06
CYP4F2	0.273157	9.01113e-08	1.34876e-06
C4BPA	0.2731	9.06857e-08	1.35532e-06
UGT1A4	0.272895	9.28023e-08	1.38177e-06
USP16	0.272845	9.33246e-08	1.38747e-06
MTRR	0.272768	9.4131e-08	1.39842e-06
SH3BP4	0.27275	9.43198e-08	1.40018e-06
FBP1	0.272655	9.53308e-08	1.41413e-06
LMBRD2	0.272541	9.65576e-08	1.42914e-06
GOLPH3	0.272526	9.67159e-08	1.42915e-06
MAGI1	0.271723	1.05815e-07	1.55117e-06
SEC16B	0.271651	1.0667e-07	1.56255e-06
C1orf168	0.271571	1.07621e-07	1.57533e-06
NLRP6	0.271552	1.07857e-07	1.57762e-06
ACADSB	0.271474	1.08793e-07	1.58665e-06
RNF141	0.27129	1.11049e-07	1.61601e-06
LOC728323	0.271282	1.11155e-07	1.61638e-06
ABCA8	0.271211	1.12028e-07	1.6267e-06
UGT2B10	0.271189	1.12307e-07	1.62955e-06
MTFR1	0.27105	1.14067e-07	1.65028e-06
SORBS2	0.271033	1.14274e-07	1.65088e-06
MIA3	0.271	1.147e-07	1.65584e-06
BTD	0.270942	1.15441e-07	1.66291e-06
CYP4A22	0.270919	1.15742e-07	1.66606e-06
GABARAPL3	0.270901	1.15968e-07	1.66689e-06
PGM2	0.270773	1.17639e-07	1.68847e-06
RANBP10	0.270722	1.18297e-07	1.6967e-06
NFYB	0.270693	1.18689e-07	1.7011e-06
ALDH2	0.270629	1.19533e-07	1.71196e-06
CPEB4	0.270278	1.24295e-07	1.77378e-06
SPP2	0.270206	1.25286e-07	1.7859e-06
GPR125	0.270203	1.25323e-07	1.7859e-06
KIAA1161	0.270148	1.26093e-07	1.79559e-06
ADHFE1	0.270054	1.27419e-07	1.81188e-06
NNT	0.269804	1.31e-07	1.85882e-06
PLEKHG1	0.269657	1.33144e-07	1.88521e-06
ZADH2	0.269612	1.3381e-07	1.89329e-06
RWDD2B	0.269423	1.36642e-07	1.92652e-06
PEX3	0.269371	1.37437e-07	1.93636e-06
TEX2	0.269352	1.37721e-07	1.939e-06
UBA5	0.268989	1.43364e-07	2.0156e-06
TAF13	0.268959	1.43843e-07	2.01948e-06
ASL	0.268567	1.50194e-07	2.09829e-06
PRKAG2	0.268547	1.50524e-07	2.10143e-06
ABCB7	0.268461	1.51961e-07	2.11852e-06
SERPINA11	0.268407	1.52872e-07	2.12973e-06
NFIC	0.267918	1.61325e-07	2.2262e-06
AVPR1A	0.267904	1.61572e-07	2.2262e-06
AOX1	0.267904	1.61584e-07	2.2262e-06
MAPK8	0.267857	1.62417e-07	2.23457e-06
PPTC7	0.267819	1.63098e-07	2.2424e-06
DYNLT3	0.267772	1.63937e-07	2.25238e-06
FAM161B	0.26765	1.66152e-07	2.27967e-06
ASAH2B	0.267587	1.67312e-07	2.29243e-06
UBE2D3	0.267358	1.7156e-07	2.3474e-06
ZRANB3	0.267296	1.72739e-07	2.36192e-06
ALDH8A1	0.267238	1.73849e-07	2.37221e-06
CYP3A43	0.267043	1.77599e-07	2.4184e-06
KLHDC10	0.26703	1.77848e-07	2.42015e-06
SETD7	0.266894	1.80518e-07	2.45145e-06
ELMOD2	0.266803	1.82338e-07	2.4728e-06
OXR1	0.26679	1.82588e-07	2.4745e-06
SLC2A9	0.266769	1.83005e-07	2.47846e-06
PLS3	0.266723	1.83944e-07	2.48849e-06
SEC24D	0.26672	1.83995e-07	2.48849e-06
PLGLA	0.266589	1.86649e-07	2.52096e-06
TRIM44	0.266455	1.89412e-07	2.55482e-06
SERINC5	0.266368	1.91216e-07	2.5774e-06
ITIH3	0.266356	1.91457e-07	2.57891e-06
IREB2	0.266236	1.9399e-07	2.60774e-06
LMO7	0.266088	1.97163e-07	2.64682e-06
ZNF41	0.265975	1.99607e-07	2.67457e-06
RAP2C	0.265935	2.00481e-07	2.67929e-06
ARL5B	0.265912	2.00973e-07	2.68351e-06
IL6ST	0.265764	2.04249e-07	2.71995e-06
GOLGA4	0.26568	2.06126e-07	2.74128e-06
ALAS1	0.265537	2.09373e-07	2.7789e-06
FUBP3	0.265486	2.10533e-07	2.79057e-06
FMO5	0.265465	2.1102e-07	2.79518e-06
TMEM66	0.26543	2.11829e-07	2.80403e-06
GGCX	0.265394	2.12653e-07	2.81119e-06
FAM20A	0.265371	2.1319e-07	2.81395e-06
CHD1	0.265367	2.13285e-07	2.81395e-06
LDB2	0.265349	2.13692e-07	2.81745e-06
DNASE1L3	0.265194	2.17324e-07	2.86344e-06
SERPINA3	0.265052	2.20715e-07	2.89853e-06
ALS2CR8	0.264945	2.23304e-07	2.92676e-06
ARID3C	0.264895	2.2452e-07	2.94075e-06
PPARGC1A	0.264841	2.25843e-07	2.95541e-06
NCOA4	0.264757	2.27906e-07	2.97532e-06
LMBRD1	0.264682	2.29762e-07	2.99758e-06
ZNF689	0.264649	2.3058e-07	3.00629e-06
RAB14	0.264589	2.32108e-07	3.02423e-06
APOOL	0.264516	2.33952e-07	3.04229e-06
SETX	0.264507	2.34171e-07	3.04315e-06
MLH3	0.264483	2.34789e-07	3.0492e-06
WDR11	0.264477	2.34944e-07	3.04922e-06
PIK3R4	0.264203	2.42029e-07	3.12286e-06
ETFA	0.264168	2.42948e-07	3.13269e-06
DHODH	0.264127	2.44013e-07	3.14439e-06
CCBP2	0.264089	2.45017e-07	3.15528e-06
LEPROT	0.263914	2.49718e-07	3.21022e-06
FMO4	0.263865	2.51042e-07	3.22246e-06
DNAJC22	0.263742	2.54404e-07	3.25931e-06
SLC38A2	0.263659	2.56703e-07	3.28455e-06
SMAD1	0.263576	2.58997e-07	3.31176e-06
C14orf142	0.263457	2.62369e-07	3.35059e-06
CYP2C19	0.263438	2.62893e-07	3.35513e-06
PPP4R2	0.263394	2.64159e-07	3.36912e-06
GNA11	0.263361	2.65092e-07	3.3778e-06
CCNT1	0.263182	2.70277e-07	3.42959e-06
ZNF680	0.263158	2.70961e-07	3.43608e-06
FAM175B	0.263004	2.75509e-07	3.48709e-06
C9orf41	0.262822	2.80968e-07	3.54943e-06
ZNF317	0.262762	2.82772e-07	3.5666e-06
CCNH	0.262751	2.83105e-07	3.56737e-06
COX16	0.262742	2.83375e-07	3.56851e-06
GMFB	0.262715	2.84226e-07	3.57472e-06
SEPP1	0.26266	2.85907e-07	3.59359e-06
PAIP2B	0.262379	2.94685e-07	3.69228e-06
IRS1	0.262176	3.01188e-07	3.76429e-06
MBL2	0.262006	3.06717e-07	3.82619e-06
ZNF557	0.261833	3.12485e-07	3.89327e-06
ASNSD1	0.261652	3.18614e-07	3.96467e-06
EPHX2	0.261616	3.19823e-07	3.97723e-06
KTELC1	0.261463	3.25122e-07	4.03305e-06
RBP4	0.261437	3.2604e-07	4.04192e-06
ESR1	0.261313	3.30398e-07	4.08578e-06
HSD17B12	0.261291	3.31149e-07	4.09253e-06
RANBP2	0.261217	3.33783e-07	4.12252e-06
DOCK9	0.261198	3.3449e-07	4.1287e-06
SORL1	0.261045	3.39999e-07	4.18373e-06
MAT1A	0.260927	3.44319e-07	4.23428e-06
PCCA	0.260821	3.48232e-07	4.27975e-06
C16orf46	0.260717	3.52116e-07	4.31949e-06
KLHL8	0.260695	3.52957e-07	4.32448e-06
GAN	0.260508	3.60055e-07	4.40332e-06
C8B	0.260448	3.62393e-07	4.4292e-06
WWC2	0.260401	3.64212e-07	4.44597e-06
CTBS	0.260388	3.647e-07	4.4492e-06
AGGF1	0.260332	3.66877e-07	4.47277e-06
RNF123	0.260229	3.70962e-07	4.51066e-06
KNG1	0.260225	3.71096e-07	4.51066e-06
PNRC1	0.26018	3.72892e-07	4.52099e-06
REV3L	0.259947	3.82263e-07	4.62102e-06
PFKFB1	0.259845	3.86438e-07	4.65736e-06
KDSR	0.259815	3.87655e-07	4.6692e-06
CCDC47	0.259756	3.90097e-07	4.69578e-06
NT5E	0.259633	3.95238e-07	4.75192e-06
ZNF281	0.259626	3.95522e-07	4.75247e-06
TMEM220	0.259492	4.01203e-07	4.81492e-06
TFR2	0.259323	4.08489e-07	4.89417e-06
C20orf3	0.259321	4.08543e-07	4.89417e-06
HRSP12	0.259314	4.08859e-07	4.89501e-06
HIPK3	0.259183	4.14613e-07	4.95794e-06
ITLN2	0.259176	4.14919e-07	4.95862e-06
PCDHGB2	0.259013	4.2216e-07	5.03911e-06
PRDX3	0.258659	4.38261e-07	5.21477e-06
SYVN1	0.258655	4.38447e-07	5.21477e-06
RASGRF2	0.258568	4.42518e-07	5.25691e-06
ERG	0.258562	4.4279e-07	5.25701e-06
AOC3	0.258422	4.49386e-07	5.32316e-06
CYYR1	0.258342	4.53221e-07	5.36168e-06
FAM99A	0.25825	4.57658e-07	5.40454e-06
ZNF385B	0.258167	4.61702e-07	5.44584e-06
GLIPR1L2	0.258101	4.64924e-07	5.47736e-06
ARNTL	0.258075	4.66194e-07	5.48907e-06
PCK1	0.25801	4.69398e-07	5.52312e-06
ABCC6	0.258005	4.6964e-07	5.52312e-06
SDS	0.257865	4.76635e-07	5.59218e-06
TUBE1	0.257775	4.81216e-07	5.63815e-06
C5orf41	0.257771	4.81402e-07	5.63815e-06
ABCA5	0.257742	4.82871e-07	5.65204e-06
CYP8B1	0.257698	4.85098e-07	5.67129e-06
GNAO1	0.257537	4.93408e-07	5.74835e-06
KCNB1	0.257325	5.04546e-07	5.86439e-06
ADRA1A	0.2573	5.05878e-07	5.87645e-06
GPR155	0.257198	5.11356e-07	5.92281e-06
BNIP2	0.25717	5.12896e-07	5.93031e-06
TMEM38B	0.257136	5.14708e-07	5.94781e-06
WNK3	0.257129	5.15105e-07	5.94894e-06
SBNO1	0.257094	5.16976e-07	5.96018e-06
AKAP11	0.257056	5.19084e-07	5.98103e-06
CFHR3	0.256972	5.23648e-07	6.03013e-06
RSPRY1	0.256835	5.31271e-07	6.11437e-06
ZNF799	0.256487	5.51027e-07	6.31984e-06
DDX21	0.256451	5.53114e-07	6.34013e-06
RPS6KA2	0.256418	5.55025e-07	6.35837e-06
HECW2	0.256401	5.56028e-07	6.3662e-06
CNOT6L	0.2563	5.61974e-07	6.43059e-06
KIAA0284	0.256214	5.67042e-07	6.47741e-06
EMCN	0.256178	5.69186e-07	6.49446e-06
C15orf37	0.256075	5.75387e-07	6.55359e-06
PAPSS2	0.25607	5.75684e-07	6.55359e-06
PGM1	0.256045	5.77166e-07	6.56296e-06
LAMP2	0.255984	5.80894e-07	6.59782e-06
SPCS3	0.255898	5.8611e-07	6.64948e-06
STT3B	0.25576	5.94668e-07	6.73507e-06
AKAP13	0.255447	6.14413e-07	6.92956e-06
GPT	0.255283	6.25019e-07	7.03482e-06
KGFLP2	0.255226	6.28762e-07	7.07295e-06
FAM99B	0.254981	6.45042e-07	7.23918e-06
SLC22A1	0.254977	6.45356e-07	7.23918e-06
EYS	0.254809	6.56724e-07	7.35119e-06
SLC46A3	0.254784	6.58472e-07	7.36556e-06
TRIM22	0.254577	6.72793e-07	7.50818e-06
MBNL2	0.254567	6.73483e-07	7.50818e-06
GIN1	0.254553	6.74488e-07	7.51093e-06
FNDC5	0.254548	6.74831e-07	7.51093e-06
JMJD1C	0.254547	6.74861e-07	7.51093e-06
PPIP5K2	0.254504	6.77928e-07	7.54086e-06
ZBED1	0.254468	6.80429e-07	7.56446e-06
RBM18	0.254414	6.84274e-07	7.60296e-06
ABCA1	0.254296	6.92713e-07	7.69244e-06
NDRG2	0.254247	6.9631e-07	7.71947e-06
ERCC8	0.254216	6.98499e-07	7.73943e-06
THAP6	0.254159	7.02661e-07	7.78122e-06
ARPP21	0.254126	7.05081e-07	7.80368e-06
MDN1	0.25411	7.06295e-07	7.81278e-06
GHITM	0.253843	7.26114e-07	8.0231e-06
C12orf72	0.253746	7.33479e-07	8.09549e-06
ACOT12	0.253696	7.37308e-07	8.12875e-06
LRRC40	0.253618	7.43234e-07	8.18239e-06
CPT2	0.253435	7.5749e-07	8.33281e-06
SLC27A5	0.253397	7.60488e-07	8.36117e-06
LRG1	0.253304	7.67819e-07	8.43351e-06
GOLIM4	0.253303	7.67914e-07	8.43351e-06
CCDC85C	0.253108	7.83602e-07	8.59159e-06
GCDH	0.253061	7.87383e-07	8.62356e-06
SEC24B	0.252989	7.93279e-07	8.68336e-06
CBR4	0.252901	8.00506e-07	8.74804e-06
LGR4	0.25285	8.04756e-07	8.78967e-06
SH3D19	0.252832	8.0631e-07	8.79762e-06
FAM76B	0.252831	8.06367e-07	8.79762e-06
ABCA6	0.252777	8.10895e-07	8.84131e-06
BDNFOS	0.252772	8.1126e-07	8.84131e-06
POC1B	0.252766	8.1177e-07	8.84204e-06
BRWD3	0.252707	8.16759e-07	8.88666e-06
CCRN4L	0.252568	8.28529e-07	9.00489e-06
FAM114A2	0.252476	8.36489e-07	9.08149e-06
C6orf208	0.252409	8.42304e-07	9.13466e-06
EIF4H	0.25215	8.65098e-07	9.3564e-06
DCUN1D1	0.252013	8.77386e-07	9.46361e-06
TGOLN2	0.251936	8.84369e-07	9.53377e-06
LACTB	0.251894	8.88182e-07	9.5697e-06
SNX19	0.251753	9.01175e-07	9.69919e-06
KIAA0141	0.251685	9.0745e-07	9.76146e-06
TTC37	0.251637	9.11932e-07	9.80438e-06
CYP2C8	0.251628	9.1277e-07	9.8081e-06
ATG4C	0.251549	9.20206e-07	9.87734e-06
ITIH2	0.251475	9.27289e-07	9.94265e-06
RND1	0.251436	9.31041e-07	9.97751e-06
ZNF326	0.251425	9.32009e-07	9.98252e-06
DDX5	0.251153	9.58437e-07	1.02162e-05
AFM	0.251112	9.62455e-07	1.02425e-05
PDSS2	0.250974	9.76171e-07	1.03719e-05
FGF7	0.250936	9.79998e-07	1.0407e-05
NR4A2	0.25085	9.88648e-07	1.04933e-05
SLC25A13	0.250811	9.92625e-07	1.05299e-05
UAP1	0.2507	1.00399e-06	1.06391e-05
NR4A3	0.250633	1.01096e-06	1.07072e-05
LOC653501	0.250623	1.01197e-06	1.07123e-05
F2	0.25057	1.01741e-06	1.07641e-05
GTF2H3	0.250405	1.03479e-06	1.09421e-05
MST1	0.250309	1.04497e-06	1.10278e-05
MYO18A	0.250172	1.05977e-06	1.11648e-05
MPHOSPH8	0.250058	1.07219e-06	1.12838e-05
GBE1	0.249988	1.07985e-06	1.13584e-05
LOC100132707	0.249953	1.08369e-06	1.13928e-05
APOLD1	0.249875	1.09231e-06	1.14773e-05
ZMYM5	0.249795	1.10127e-06	1.15654e-05
TMLHE	0.249749	1.10648e-06	1.1614e-05
CPEB3	0.249665	1.11597e-06	1.16951e-05
ANXA7	0.249652	1.11746e-06	1.17045e-05
HIVEP1	0.249581	1.12557e-06	1.17833e-05
AVPI1	0.249559	1.12817e-06	1.18043e-05
MFSD1	0.249492	1.13586e-06	1.18785e-05
BDP1	0.249436	1.14233e-06	1.19274e-05
PAPOLG	0.249395	1.14716e-06	1.19716e-05
ACOT4	0.249359	1.15137e-06	1.2004e-05
PDE7B	0.249358	1.15148e-06	1.2004e-05
PPP1R16B	0.249343	1.15327e-06	1.20165e-05
FBXO8	0.249292	1.15926e-06	1.20725e-05
CRYL1	0.249269	1.16197e-06	1.20945e-05
SPATA18	0.249158	1.1752e-06	1.22194e-05
CCNI	0.249064	1.18646e-06	1.233e-05
NR1D2	0.249046	1.18864e-06	1.23463e-05
LOC399959	0.248988	1.19562e-06	1.24058e-05
PRKRIR	0.248976	1.1971e-06	1.24147e-05
AKAP2	0.248921	1.20382e-06	1.24663e-05
ZNF510	0.248915	1.20458e-06	1.24663e-05
SNX4	0.248908	1.20539e-06	1.24683e-05
TRIM4	0.248893	1.20729e-06	1.24734e-05
FGB	0.248831	1.21491e-06	1.25406e-05
FAM46A	0.248729	1.22755e-06	1.26514e-05
USP8	0.248664	1.23564e-06	1.27282e-05
CUL3	0.248641	1.23851e-06	1.27512e-05
LDLR	0.248615	1.24188e-06	1.27646e-05
ACER2	0.248611	1.24232e-06	1.27646e-05
2019-03-05	0.248611	1.24238e-06	1.27646e-05
NBPF9	0.248496	1.25696e-06	1.29012e-05
TIAM1	0.248394	1.26994e-06	1.30277e-05
AGXT	0.248298	1.28244e-06	1.31356e-05
TIMP3	0.248272	1.2858e-06	1.31633e-05
C14orf135	0.248176	1.29833e-06	1.32593e-05
ZNF484	0.248175	1.29851e-06	1.32593e-05
HUS1	0.248107	1.30742e-06	1.33434e-05
GRHPR	0.247999	1.32185e-06	1.34563e-05
HNRNPH2	0.247938	1.33001e-06	1.35208e-05
ACSM2A	0.247937	1.33023e-06	1.35208e-05
ATG2A	0.247872	1.33893e-06	1.35885e-05
TEAD1	0.247836	1.34379e-06	1.3622e-05
ZKSCAN1	0.247834	1.34409e-06	1.3622e-05
HSPA9	0.247833	1.34429e-06	1.3622e-05
FMR1	0.247685	1.36455e-06	1.38133e-05
C14orf101	0.247639	1.37089e-06	1.38634e-05
PBLD	0.247564	1.38132e-06	1.39618e-05
GTF2IRD2	0.247476	1.39366e-06	1.40651e-05
UHMK1	0.247257	1.42478e-06	1.43519e-05
ZNF180	0.247234	1.42819e-06	1.43699e-05
FBXO7	0.247219	1.43032e-06	1.43775e-05
DNAJC3	0.247215	1.43084e-06	1.43775e-05
TOX4	0.247213	1.43111e-06	1.43775e-05
SMPDL3A	0.247022	1.45898e-06	1.46354e-05
KLHL5	0.246979	1.46539e-06	1.46922e-05
SPATA1	0.246965	1.46739e-06	1.47049e-05
PXMP2	0.246713	1.50515e-06	1.50304e-05
NOS1AP	0.246626	1.51833e-06	1.51544e-05
ERO1L	0.246601	1.5222e-06	1.51854e-05
FAM107A	0.246586	1.52455e-06	1.52013e-05
C15orf33	0.246512	1.53586e-06	1.52987e-05
ZCCHC24	0.246406	1.55242e-06	1.54482e-05
SORBS1	0.246378	1.55668e-06	1.54829e-05
SLC13A5	0.246281	1.57199e-06	1.5617e-05
TMED7-TICAM2	0.246276	1.57276e-06	1.5617e-05
TRPM7	0.246205	1.58408e-06	1.56857e-05
ZNF460	0.246204	1.58416e-06	1.56857e-05
C5orf36	0.246174	1.58889e-06	1.57169e-05
SLC2A10	0.246158	1.59159e-06	1.57358e-05
XBP1	0.246085	1.60318e-06	1.58426e-05
PHF8	0.24606	1.60719e-06	1.58664e-05
SC5DL	0.245978	1.62058e-06	1.59828e-05
TMEM170A	0.245947	1.62557e-06	1.6024e-05
CYP2B6	0.245892	1.63455e-06	1.60966e-05
RBM25	0.245842	1.64279e-06	1.61459e-05
CFHR2	0.245785	1.65226e-06	1.62309e-05
C14orf147	0.245753	1.65751e-06	1.62719e-05
CHMP2B	0.245733	1.66091e-06	1.62823e-05
PANK1	0.245689	1.6683e-06	1.63401e-05
RAD23B	0.245669	1.67156e-06	1.6364e-05
DCAF4	0.245653	1.67431e-06	1.63804e-05
CP	0.245592	1.68446e-06	1.6466e-05
PGGT1B	0.24558	1.6866e-06	1.64789e-05
FBXL17	0.245555	1.69076e-06	1.64995e-05
SLC23A2	0.245548	1.69203e-06	1.64995e-05
GADD45B	0.245536	1.69397e-06	1.65104e-05
C10orf118	0.245524	1.69601e-06	1.65222e-05
ANGPTL1	0.24551	1.69833e-06	1.65367e-05
C5orf53	0.245484	1.70282e-06	1.65723e-05
DHX36	0.245454	1.70802e-06	1.66078e-05
SHROOM4	0.245453	1.70813e-06	1.66078e-05
PROSC	0.245373	1.72182e-06	1.67164e-05
CCPG1	0.245274	1.73896e-06	1.685e-05
SPG11	0.245258	1.74188e-06	1.68701e-05
C1orf161	0.245241	1.74485e-06	1.68888e-05
AZI2	0.245184	1.75477e-06	1.69537e-05
DEFB132	0.245165	1.75811e-06	1.69778e-05
ESD	0.245045	1.77927e-06	1.71488e-05
RHOB	0.24503	1.7819e-06	1.71659e-05
LOC200030	0.245004	1.78662e-06	1.72031e-05
AADAC	0.244998	1.78772e-06	1.72052e-05
PPP1R3B	0.244942	1.79764e-06	1.72924e-05
KCNRG	0.244871	1.81056e-06	1.73924e-05
FAM47C	0.24487	1.81066e-06	1.73924e-05
ZNF641	0.244796	1.82409e-06	1.7513e-05
TADA2B	0.244704	1.84098e-06	1.76497e-05
UBXN4	0.244698	1.84203e-06	1.76512e-05
DIAPH1	0.24467	1.84732e-06	1.76872e-05
RCBTB2	0.244665	1.84817e-06	1.76872e-05
WBP4	0.244663	1.84845e-06	1.76872e-05
SACM1L	0.244572	1.86545e-06	1.78242e-05
KLC1	0.244532	1.87288e-06	1.78781e-05
RASA1	0.244429	1.89219e-06	1.80451e-05
CLYBL	0.244394	1.89878e-06	1.8082e-05
PRMT5	0.24438	1.90148e-06	1.80917e-05
ETF1	0.244378	1.90184e-06	1.80917e-05
FAM177A1	0.244349	1.90738e-06	1.81292e-05
PALM2	0.244295	1.91754e-06	1.82147e-05
PIK3C3	0.244292	1.91821e-06	1.82147e-05
ARHGAP5	0.244284	1.9197e-06	1.82202e-05
RETSAT	0.244245	1.92726e-06	1.82832e-05
PLEKHM3	0.244174	1.94096e-06	1.84045e-05
DMD	0.244093	1.95652e-06	1.8543e-05
CLEC1A	0.244089	1.95744e-06	1.8543e-05
POLK	0.244043	1.96632e-06	1.86183e-05
PID1	0.244008	1.97314e-06	1.86732e-05
DUSP1	0.244004	1.97398e-06	1.86732e-05
ERLIN1	0.243988	1.97712e-06	1.86883e-05
ZCCHC2	0.243937	1.98719e-06	1.87713e-05
ARRDC4	0.243916	1.99133e-06	1.88015e-05
MYCT1	0.243829	2.00871e-06	1.89388e-05
SPRY2	0.243803	2.01394e-06	1.89791e-05
XRN2	0.243724	2.0298e-06	1.91105e-05
KCTD18	0.243702	2.03413e-06	1.91421e-05
KBTBD8	0.243595	2.05595e-06	1.93134e-05
MORC3	0.243594	2.05621e-06	1.93134e-05
MTO1	0.243494	2.07668e-06	1.94782e-05
HP	0.243434	2.08904e-06	1.95848e-05
EFCAB6	0.243343	2.10795e-06	1.97529e-05
USP25	0.243214	2.13519e-06	1.99799e-05
ROCK1	0.243093	2.16106e-06	2.01841e-05
THAP5	0.243029	2.17483e-06	2.03031e-05
ZBTB11	0.243003	2.18031e-06	2.03448e-05
SLC30A9	0.24292	2.19839e-06	2.04943e-05
ANO1	0.242883	2.20632e-06	2.05586e-05
PRKAR2A	0.242789	2.22694e-06	2.0712e-05
PYGL	0.242757	2.23421e-06	2.0756e-05
IGF1	0.242754	2.2348e-06	2.0756e-05
FRMD6	0.242723	2.2416e-06	2.08095e-05
ASXL3	0.242669	2.25371e-06	2.09104e-05
ERO1LB	0.242665	2.25457e-06	2.09104e-05
DNAJA1	0.242614	2.2659e-06	2.09764e-05
AK7	0.242608	2.2673e-06	2.09796e-05
HMGCS2	0.24249	2.29391e-06	2.12125e-05
SNX13	0.242487	2.2946e-06	2.12125e-05
MYLK	0.242464	2.29988e-06	2.12515e-05
GOT2	0.242441	2.30493e-06	2.12883e-05
C14orf1	0.242262	2.34619e-06	2.16293e-05
FGL1	0.242226	2.35462e-06	2.16969e-05
GIMAP6	0.242179	2.36559e-06	2.1788e-05
2019-09-10	0.242052	2.39545e-06	2.20425e-05
CD300LG	0.241975	2.4137e-06	2.21798e-05
AKAP9	0.241913	2.42845e-06	2.2305e-05
SIK1	0.241791	2.45781e-06	2.25228e-05
C20orf108	0.241759	2.46551e-06	2.25622e-05
SERPINC1	0.241687	2.48301e-06	2.27015e-05
DPYD	0.24168	2.48477e-06	2.27072e-05
MAN2A1	0.24148	2.5342e-06	2.31164e-05
PIKFYVE	0.241348	2.56741e-06	2.33659e-05
PTPN3	0.24132	2.57446e-06	2.34194e-05
LIG4	0.241315	2.57571e-06	2.342e-05
TTC19	0.241273	2.58635e-06	2.35061e-05
C14orf126	0.241233	2.59669e-06	2.35785e-05
MBLAC2	0.241208	2.6029e-06	2.36241e-05
FAM96A	0.241188	2.60802e-06	2.36598e-05
TOM1L1	0.241018	2.65205e-06	2.40155e-05
RAB21	0.240981	2.66179e-06	2.40599e-05
PTAR1	0.240952	2.66939e-06	2.41178e-05
RGPD1	0.240941	2.67229e-06	2.4122e-05
ASB8	0.240795	2.7107e-06	2.43804e-05
MICAL2	0.240706	2.73453e-06	2.45836e-05
CDKN1B	0.240668	2.74491e-06	2.46547e-05
OTC	0.240471	2.79825e-06	2.51111e-05
HADHB	0.240364	2.82773e-06	2.53414e-05
C8orf4	0.240337	2.83544e-06	2.53991e-05
EGFR	0.240132	2.89266e-06	2.57842e-05
ACAD11	0.240124	2.89508e-06	2.57942e-05
GRAMD4	0.239966	2.94022e-06	2.61543e-05
SLC33A1	0.239946	2.94598e-06	2.61774e-05
WDR89	0.239921	2.95321e-06	2.62183e-05
C11orf58	0.239895	2.96065e-06	2.62609e-05
REEP3	0.239814	2.98404e-06	2.64214e-05
SBF2	0.239744	3.00478e-06	2.65932e-05
PER1	0.23963	3.03825e-06	2.68536e-05
AKAP12	0.239576	3.05435e-06	2.696e-05
GDF7	0.239472	3.08555e-06	2.71632e-05
ERLEC1	0.239355	3.1211e-06	2.74519e-05
UQCRC2	0.239289	3.14113e-06	2.76159e-05
RALGAPA1	0.239241	3.15588e-06	2.77147e-05
HIBADH	0.239068	3.20941e-06	2.81345e-05
CSGALNACT2	0.239066	3.21e-06	2.81345e-05
POT1	0.239052	3.2145e-06	2.81615e-05
UTP15	0.239044	3.21701e-06	2.81711e-05
ACMSD	0.23899	3.23411e-06	2.83084e-05
NAP1L5	0.238916	3.25731e-06	2.8484e-05
CHAC2	0.238905	3.26071e-06	2.84911e-05
TMEM106B	0.238868	3.27253e-06	2.85569e-05
LOC100128675	0.238812	3.29059e-06	2.87019e-05
PIPOX	0.238792	3.29684e-06	2.87356e-05
REST	0.238791	3.29734e-06	2.87356e-05
ING3	0.238754	3.30918e-06	2.88262e-05
TRIM23	0.238642	3.34541e-06	2.90909e-05
ALG5	0.238566	3.37016e-06	2.92916e-05
MFSD9	0.238558	3.3729e-06	2.92916e-05
CYP2C9	0.238506	3.38989e-06	2.94263e-05
SLC25A30	0.238445	3.4101e-06	2.95889e-05
A2M	0.238344	3.44356e-06	2.98662e-05
YME1L1	0.238278	3.46566e-06	3.00378e-05
ZNF561	0.238276	3.46636e-06	3.00378e-05
NDFIP1	0.238249	3.47547e-06	3.01036e-05
TBC1D23	0.238233	3.48094e-06	3.01379e-05
MNAT1	0.238128	3.51665e-06	3.04075e-05
FNIP2	0.238075	3.53468e-06	3.05501e-05
FOLH1	0.237948	3.57861e-06	3.08628e-05
SENP2	0.237846	3.61413e-06	3.11556e-05
TNRC6B	0.237818	3.62395e-06	3.12083e-05
A1BG	0.237716	3.66007e-06	3.14971e-05
MAN1A2	0.237687	3.67016e-06	3.15526e-05
DHRS7	0.237684	3.67126e-06	3.15526e-05
CSNK1A1	0.237508	3.7345e-06	3.20022e-05
ZNF616	0.237465	3.75007e-06	3.2119e-05
RBKS	0.237335	3.79732e-06	3.2454e-05
LOC284441	0.237125	3.87503e-06	3.30614e-05
UBR2	0.23712	3.87715e-06	3.30653e-05
EMP1	0.237102	3.88401e-06	3.31097e-05
KIAA0922	0.237089	3.88857e-06	3.31344e-05
GPRASP2	0.237054	3.90182e-06	3.3233e-05
GPR17	0.237001	3.92208e-06	3.33732e-05
ZNF440	0.236977	3.93111e-06	3.34254e-05
TECTA	0.236907	3.95766e-06	3.3608e-05
HNF4A	0.23687	3.97162e-06	3.37121e-05
VPS4B	0.236855	3.97747e-06	3.37319e-05
RFK	0.236842	3.98265e-06	3.37483e-05
NRIP1	0.236788	4.00331e-06	3.3909e-05
IL18R1	0.236752	4.0172e-06	3.40122e-05
ISPD	0.236684	4.04383e-06	3.42231e-05
PPM1B	0.236638	4.0615e-06	3.43581e-05
C14orf49	0.236607	4.07363e-06	3.4446e-05
SLC30A4	0.236597	4.07759e-06	3.44649e-05
TMED2	0.236545	4.09824e-06	3.46225e-05
GCGR	0.23639	4.15975e-06	3.50997e-05
AGPAT9	0.236271	4.20787e-06	3.54907e-05
NARS2	0.236207	4.23363e-06	3.56778e-05
PRAMEF8	0.236196	4.23842e-06	3.57031e-05
RAD54L2	0.236182	4.24403e-06	3.57267e-05
PEX11G	0.236032	4.30582e-06	3.61943e-05
API5	0.235936	4.34568e-06	3.64679e-05
TSC22D3	0.235924	4.35045e-06	3.64925e-05
TOR1AIP2	0.235906	4.35811e-06	3.65404e-05
DST	0.235902	4.35983e-06	3.65404e-05
SETDB2	0.235858	4.37829e-06	3.66797e-05
ELF1	0.235845	4.38356e-06	3.67084e-05
COG6	0.23574	4.42822e-06	3.70668e-05
PGAM4	0.235684	4.45192e-06	3.72339e-05
NCOA1	0.23568	4.45383e-06	3.72343e-05
ABCC9	0.235626	4.47689e-06	3.74114e-05
RG9MTD2	0.235541	4.51363e-06	3.76897e-05
FAS	0.235532	4.51753e-06	3.77035e-05
PROZ	0.235526	4.51996e-06	3.77059e-05
GPR116	0.235364	4.59061e-06	3.82493e-05
TRNT1	0.235303	4.61785e-06	3.84602e-05
SH3BGRL2	0.235293	4.62219e-06	3.84802e-05
PUS3	0.235182	4.67166e-06	3.88272e-05
FRYL	0.235109	4.70418e-06	3.90486e-05
TTC38	0.235094	4.71087e-06	3.90879e-05
AASDHPPT	0.234964	4.77013e-06	3.95137e-05
ZNF175	0.23496	4.77179e-06	3.95137e-05
PIGO	0.23494	4.78117e-06	3.95559e-05
C8orf37	0.23494	4.78118e-06	3.95559e-05
ANKH	0.234811	4.84028e-06	4.00116e-05
ZNF828	0.234753	4.86704e-06	4.01995e-05
PURA	0.234738	4.8743e-06	4.02427e-05
IL28RA	0.234712	4.88638e-06	4.03258e-05
NIPSNAP3A	0.234701	4.89139e-06	4.03504e-05
ZNF214	0.234644	4.91818e-06	4.05211e-05
NEU3	0.234639	4.92041e-06	4.05227e-05
SRL	0.234532	4.97119e-06	4.0907e-05
KIAA1033	0.234418	5.02561e-06	4.13037e-05
SERPINF1	0.234393	5.03774e-06	4.13863e-05
CNST	0.234357	5.05467e-06	4.14912e-05
UBXN8	0.234323	5.07113e-06	4.1592e-05
PDHX	0.234158	5.15154e-06	4.21301e-05
LOC144438	0.234146	5.15777e-06	4.21588e-05
DMXL1	0.234143	5.15928e-06	4.21588e-05
YAF2	0.234129	5.16591e-06	4.21957e-05
HMBOX1	0.233987	5.23658e-06	4.26871e-05
KALRN	0.233956	5.25206e-06	4.27941e-05
PTPLAD1	0.2339	5.28003e-06	4.29868e-05
ABCB11	0.23388	5.29013e-06	4.30339e-05
SLCO2A1	0.233862	5.29895e-06	4.3088e-05
PCYOX1	0.233835	5.31289e-06	4.31838e-05
DNAL1	0.233737	5.36266e-06	4.3535e-05
UGT1A5	0.233562	5.45277e-06	4.41586e-05
MON2	0.233542	5.46281e-06	4.42039e-05
PLGLB2	0.233525	5.47156e-06	4.42567e-05
RREB1	0.233494	5.48786e-06	4.43706e-05
C4BPB	0.233399	5.5378e-06	4.47562e-05
SARDH	0.233338	5.56984e-06	4.49605e-05
TOR1AIP1	0.233269	5.60667e-06	4.52211e-05
TMEM100	0.233165	5.66217e-06	4.56502e-05
RHOBTB3	0.233077	5.7097e-06	4.60148e-05
GNA14	0.233048	5.72561e-06	4.61244e-05
DSCR3	0.232946	5.78078e-06	4.655e-05
RC3H2	0.232913	5.79908e-06	4.66785e-05
MPHOSPH9	0.232896	5.80837e-06	4.67344e-05
SDHA	0.232806	5.85816e-06	4.70969e-05
SOX5	0.232678	5.92958e-06	4.76069e-05
ATL2	0.232548	6.00306e-06	4.81453e-05
MAPK6	0.23228	6.15726e-06	4.92828e-05
ZNF684	0.23224	6.18093e-06	4.94524e-05
ADH4	0.23211	6.25725e-06	5.00282e-05
CA2	0.232109	6.25792e-06	5.00282e-05
RSRC2	0.23205	6.29247e-06	5.02439e-05
ALDH5A1	0.231939	6.35905e-06	5.06943e-05
ACVR1C	0.231903	6.38038e-06	5.08439e-05
MRPS31	0.231767	6.463e-06	5.14201e-05
SPTY2D1	0.231747	6.47523e-06	5.14968e-05
CTNNB1	0.231632	6.54592e-06	5.20175e-05
C11orf30	0.231604	6.5628e-06	5.21308e-05
PTPN11	0.231591	6.57135e-06	5.21779e-05
tAKR	0.23153	6.609e-06	5.23933e-05
SLC19A2	0.231503	6.62567e-06	5.25046e-05
PDK4	0.231478	6.64125e-06	5.26072e-05
FBXO36	0.231035	6.92419e-06	5.46528e-05
KIAA1671	0.230928	6.99459e-06	5.51549e-05
MLH1	0.230899	7.01355e-06	5.52706e-05
C6orf122	0.230873	7.03068e-06	5.53618e-05
UGT1A3	0.23081	7.07245e-06	5.56156e-05
GFRA1	0.230796	7.08158e-06	5.56525e-05
PROS1	0.230709	7.13976e-06	5.60656e-05
MAT2B	0.230685	7.156e-06	5.6171e-05
LRP5	0.230641	7.18504e-06	5.63323e-05
ABLIM3	0.230601	7.21226e-06	5.65012e-05
TXNDC15	0.230552	7.2457e-06	5.66541e-05
CSNK1G3	0.230551	7.246e-06	5.66541e-05
ELK3	0.230493	7.28561e-06	5.69192e-05
LOC728989	0.230467	7.3036e-06	5.70373e-05
LRCH1	0.230364	7.37456e-06	5.75239e-05
MOBKL1B	0.230358	7.379e-06	5.7536e-05
THBD	0.230221	7.47371e-06	5.82517e-05
LOC729020	0.230198	7.49038e-06	5.83588e-05
ERP44	0.23019	7.49578e-06	5.8378e-05
SUV420H1	0.230156	7.51948e-06	5.85397e-05
NDUFAF1	0.230024	7.61303e-06	5.91755e-05
YIPF5	0.2299	7.70175e-06	5.97951e-05
F12	0.229795	7.778e-06	6.03635e-05
SLC1A1	0.229774	7.7932e-06	6.04345e-05
NEDD4	0.229646	7.88729e-06	6.10927e-05
APC	0.229553	7.95618e-06	6.15546e-05
LOC729176	0.229441	8.03994e-06	6.21543e-05
BCAS2	0.22936	8.10082e-06	6.25527e-05
CLDN16	0.229325	8.12751e-06	6.27339e-05
HNMT	0.22931	8.13844e-06	6.27696e-05
AGL	0.229247	8.18614e-06	6.30643e-05
UBXN10	0.229231	8.19836e-06	6.31108e-05
CSRNP1	0.229202	8.22084e-06	6.32573e-05
SYBU	0.229172	8.2436e-06	6.33599e-05
FAM198B	0.229139	8.26959e-06	6.35107e-05
OS9	0.229037	8.34803e-06	6.40884e-05
UGT1A1	0.229021	8.36093e-06	6.41449e-05
OAF	0.22902	8.36183e-06	6.41449e-05
SECISBP2L	0.22901	8.36949e-06	6.4179e-05
ACOX2	0.228857	8.48952e-06	6.50197e-05
SGK1	0.228854	8.49218e-06	6.50197e-05
GLUD2	0.228743	8.58031e-06	6.56171e-05
RGAG1	0.228739	8.58339e-06	6.56171e-05
WDR25	0.228691	8.62192e-06	6.58864e-05
SIRT1	0.228547	8.73793e-06	6.67218e-05
PARP11	0.22846	8.80895e-06	6.71611e-05
SLC10A6	0.228443	8.82266e-06	6.71848e-05
SLC39A8	0.22838	8.87485e-06	6.75085e-05
GABPA	0.228355	8.89563e-06	6.76333e-05
RBM27	0.228352	8.89805e-06	6.76333e-05
C10orf57	0.22828	8.95756e-06	6.80338e-05
ERGIC1	0.228236	8.99431e-06	6.82608e-05
SEC14L3	0.228122	9.08949e-06	6.88793e-05
DAAM2	0.227943	9.24217e-06	6.99022e-05
CISH	0.227928	9.25465e-06	6.99701e-05
LOC647309	0.227901	9.27815e-06	7.01212e-05
CPN2	0.227832	9.3373e-06	7.05414e-05
ZFYVE26	0.22774	9.41727e-06	7.0984e-05
LANCL1	0.227695	9.45691e-06	7.12257e-05
TPMT	0.22769	9.46137e-06	7.12257e-05
SCN4B	0.227687	9.46363e-06	7.12257e-05
LECT2	0.227643	9.50258e-06	7.14649e-05
LOC646999	0.227599	9.54119e-06	7.17282e-05
ZNF254	0.227557	9.57907e-06	7.19857e-05
SLC35B4	0.227541	9.59299e-06	7.20632e-05
CLDN14	0.227441	9.682e-06	7.26175e-05
SNAPC1	0.227438	9.685e-06	7.26175e-05
ANXA10	0.227416	9.70453e-06	7.27365e-05
RNF168	0.227386	9.73158e-06	7.28844e-05
AMBP	0.22732	9.79125e-06	7.32762e-05
ORM1	0.227311	9.79956e-06	7.33108e-05
PTPLB	0.227287	9.82063e-06	7.34409e-05
ZBTB25	0.227103	9.98912e-06	7.45518e-05
KHK	0.227101	9.99163e-06	7.45518e-05
TDO2	0.227055	1.00333e-05	7.48066e-05
C2orf60	0.226961	1.01211e-05	7.53485e-05
UBE2H	0.226818	1.02559e-05	7.62669e-05
PLDN	0.226812	1.02611e-05	7.62765e-05
IL1RL1	0.226797	1.02758e-05	7.63009e-05
SFRS2B	0.22675	1.03206e-05	7.65479e-05
NAA35	0.226512	1.05494e-05	7.80991e-05
ZEB1	0.226468	1.05917e-05	7.82963e-05
HLF	0.226326	1.07318e-05	7.93019e-05
ATE1	0.226268	1.07887e-05	7.96639e-05
C5orf4	0.226239	1.08174e-05	7.98461e-05
TOP1	0.226196	1.08605e-05	8.01344e-05
AP1G1	0.226141	1.09155e-05	8.04809e-05
DBH	0.226106	1.09505e-05	8.06768e-05
MMRN2	0.226045	1.10125e-05	8.10756e-05
ATP13A3	0.225901	1.11588e-05	8.20317e-05
MSTN	0.225856	1.12055e-05	8.23228e-05
C7	0.22585	1.12115e-05	8.23282e-05
GNMT	0.225835	1.12269e-05	8.24103e-05
C13orf31	0.225805	1.12576e-05	8.26055e-05
CYP4F11	0.225716	1.13502e-05	8.31932e-05
CA5A	0.225661	1.14083e-05	8.35882e-05
NFKBIA	0.225624	1.14469e-05	8.38399e-05
FAM168A	0.225541	1.15338e-05	8.44146e-05
NEK1	0.225518	1.15581e-05	8.45612e-05
YTHDC2	0.225467	1.16125e-05	8.48879e-05
PDP2	0.225464	1.16155e-05	8.48879e-05
PDIA5	0.225363	1.17237e-05	8.56468e-05
TRO	0.225358	1.17289e-05	8.56539e-05
TP53INP2	0.225158	1.19459e-05	8.71427e-05
C4A	0.225137	1.19688e-05	8.72455e-05
ZDHHC20	0.2251	1.20102e-05	8.75155e-05
KPNA3	0.2249	1.22313e-05	8.88799e-05
RBAK	0.224899	1.22331e-05	8.88799e-05
C16orf87	0.224891	1.22415e-05	8.89085e-05
C14orf138	0.224813	1.23292e-05	8.94412e-05
PCDHB11	0.22481	1.23329e-05	8.94412e-05
ARL5A	0.224783	1.23629e-05	8.95942e-05
VTN	0.224765	1.23838e-05	8.97125e-05
IYD	0.224748	1.24026e-05	8.97819e-05
THTPA	0.224745	1.24069e-05	8.97819e-05
PDLIM5	0.224678	1.24828e-05	9.02988e-05
METTL7A	0.224561	1.26167e-05	9.1135e-05
FYN	0.224515	1.26699e-05	9.14528e-05
HFE	0.22438	1.28275e-05	9.2523e-05
SNED1	0.224364	1.28459e-05	9.26224e-05
GFOD2	0.224349	1.28632e-05	9.27137e-05
PRCP	0.224324	1.28932e-05	9.28963e-05
CHSY1	0.224313	1.29053e-05	9.29497e-05
NBEAL1	0.224302	1.29183e-05	9.30099e-05
UVRAG	0.224262	1.29652e-05	9.328e-05
SBDSP1	0.224247	1.29837e-05	9.33462e-05
IL1RN	0.224237	1.29951e-05	9.33942e-05
CYP2C18	0.224208	1.30294e-05	9.35391e-05
COL18A1	0.224083	1.31785e-05	9.44738e-05
VAMP7	0.224049	1.322e-05	9.47026e-05
SATB1	0.223865	1.34436e-05	9.62007e-05
ASMTL	0.223823	1.34953e-05	9.65018e-05
PROL1	0.223814	1.35063e-05	9.65456e-05
ITPK1	0.223747	1.35889e-05	9.70319e-05
CNGA1	0.223731	1.36081e-05	9.70641e-05
SGCB	0.223696	1.36512e-05	9.72924e-05
PAFAH1B2	0.223689	1.36605e-05	9.72984e-05
MEF2A	0.223643	1.37179e-05	9.76723e-05
NAT1	0.223557	1.38249e-05	9.83408e-05
SEC23IP	0.223556	1.38266e-05	9.83408e-05
HS3ST3A1	0.223523	1.38683e-05	9.85675e-05
LRRC3	0.223492	1.39071e-05	9.87725e-05
FAM110C	0.223372	1.406e-05	9.97167e-05
SPPL2A	0.22332	1.4126e-05	0.000100078
STAT3	0.223189	1.42952e-05	0.000101205
CDC40	0.223115	1.43922e-05	0.000101779
ZNF699	0.223046	1.44819e-05	0.000102308
MYST4	0.223025	1.45101e-05	0.000102435
ZNF397	0.222877	1.4706e-05	0.000103658
IKZF5	0.22287	1.47146e-05	0.000103658
PNPLA4	0.222788	1.48253e-05	0.000104327
RNFT1	0.222721	1.49149e-05	0.000104921
TTLL11	0.222652	1.50091e-05	0.000105509
NECAP1	0.222575	1.51131e-05	0.000106127
ATAD2B	0.222537	1.51653e-05	0.000106456
GTPBP10	0.222383	1.53779e-05	0.000107759
NBPF10	0.222365	1.54037e-05	0.000107901
SNAPC3	0.222288	1.55109e-05	0.000108614
MEGF9	0.222229	1.55937e-05	0.000109079
PRKCH	0.222123	1.57436e-05	0.000110012
STEAP3	0.222018	1.58942e-05	0.000110986
HSPA5	0.222002	1.59173e-05	0.000111042
GCLC	0.222001	1.59189e-05	0.000111042
MSH3	0.221986	1.59395e-05	0.000111108
ZNF619	0.221955	1.59842e-05	0.000111347
GRAMD1C	0.221955	1.5985e-05	0.000111347
ATP2A2	0.221935	1.6014e-05	0.000111471
SYNE2	0.221916	1.60406e-05	0.000111617
ABCG8	0.221803	1.62049e-05	0.000112643
SLC17A2	0.221778	1.62412e-05	0.000112816
RNF130	0.221666	1.64072e-05	0.00011389
TOB2	0.221639	1.64467e-05	0.000114124
RNF128	0.221547	1.65836e-05	0.000115034
AMOTL1	0.221489	1.66702e-05	0.000115474
SDC1	0.221449	1.67306e-05	0.000115812
IRS2	0.221364	1.68591e-05	0.00011662
NAF1	0.221279	1.6988e-05	0.000117385
SH2B3	0.221276	1.69932e-05	0.000117385
GPCPD1	0.22123	1.70637e-05	0.000117831
SRPR	0.221189	1.71273e-05	0.00011823
FAM114A1	0.221174	1.71493e-05	0.00011834
EPC1	0.22115	1.71865e-05	0.000118515
HELQ	0.221134	1.72116e-05	0.000118606
C1orf111	0.221125	1.72257e-05	0.000118662
SEC14L2	0.221099	1.72661e-05	0.000118817
FTSJD1	0.221076	1.73009e-05	0.000119016
FMO3	0.220983	1.74462e-05	0.000119932
PC	0.22097	1.74669e-05	0.000120033
F5	0.220966	1.74738e-05	0.000120039
SCCPDH	0.22093	1.75295e-05	0.00012038
LMBR1	0.220866	1.76307e-05	0.000120992
FRMD4B	0.220828	1.76913e-05	0.000121283
DPP8	0.220828	1.76917e-05	0.000121283
DENND5B	0.220824	1.76975e-05	0.000121283
BMI1	0.220618	1.80281e-05	0.000123209
ADAMTS1	0.220445	1.83092e-05	0.000124959
LINGO4	0.220428	1.8338e-05	0.00012507
RNF180	0.220344	1.84767e-05	0.000125801
RGPD3	0.220312	1.85295e-05	0.000126117
PCDH17	0.220307	1.8537e-05	0.000126125
NIPAL1	0.220134	1.88277e-05	0.000127841
CCL14-CCL15	0.220085	1.89096e-05	0.00012831
LOC728024	0.220007	1.90418e-05	0.000129162
C14orf169	0.219961	1.91199e-05	0.00012956
NHSL2	0.219926	1.91803e-05	0.000129925
ETS1	0.219914	1.92018e-05	0.000130026
MAP3K9	0.219888	1.92452e-05	0.000130213
BRP44L	0.219783	1.94281e-05	0.000131336
ANGEL1	0.21967	1.96244e-05	0.000132573
ATP11B	0.219629	1.96958e-05	0.000132965
FAM18B	0.219521	1.98864e-05	0.000134024
ABCG5	0.219488	1.99466e-05	0.000134385
ANGPTL3	0.219402	2.00996e-05	0.000135278
ARHGAP20	0.219235	2.04001e-05	0.000137115
ZNF521	0.219175	2.05103e-05	0.000137655
PIGY	0.219173	2.05143e-05	0.000137655
TLR3	0.219173	2.05148e-05	0.000137655
TPT1	0.219102	2.06451e-05	0.000138342
ARG1	0.21909	2.06658e-05	0.000138434
LHX3	0.219046	2.07472e-05	0.000138933
PCTP	0.218999	2.08351e-05	0.000139428
ACSM2B	0.21896	2.09074e-05	0.000139826
PHYH	0.218959	2.09087e-05	0.000139826
TMED10P1	0.218859	2.10955e-05	0.000140981
CCDC82	0.218832	2.11468e-05	0.000141182
MCC	0.218765	2.12728e-05	0.000141833
COQ10B	0.218752	2.12967e-05	0.000141945
SGK2	0.218735	2.13303e-05	0.000142121
CRAT	0.218681	2.14324e-05	0.000142754
SNX6	0.218609	2.15692e-05	0.000143569
SORD	0.218538	2.1706e-05	0.000144383
ZBTB33	0.218381	2.20113e-05	0.000146219
SBDS	0.218349	2.20743e-05	0.000146539
AGMAT	0.218329	2.21131e-05	0.000146748
ANKFY1	0.218304	2.21621e-05	0.000146994
TBK1	0.218221	2.23256e-05	0.000147961
RAB5A	0.218155	2.24578e-05	0.000148788
PRKAA1	0.218106	2.25552e-05	0.000149383
BAZ2B	0.218002	2.27643e-05	0.000150618
EAF1	0.217683	2.34157e-05	0.000154466
SASH1	0.217657	2.34704e-05	0.000154776
ZNF24	0.217634	2.35183e-05	0.00015497
MKLN1	0.217628	2.35302e-05	0.00015497
PRKAB2	0.21762	2.3547e-05	0.000155024
AFG3L2	0.217492	2.38147e-05	0.000156528
PIK3CA	0.217441	2.39226e-05	0.000157082
EIF2AK3	0.217333	2.41529e-05	0.000158281
PLEKHA3	0.217319	2.41812e-05	0.000158414
SLC17A4	0.217298	2.42272e-05	0.000158664
FYTTD1	0.217145	2.45558e-05	0.000160446
PAPPA2	0.216923	2.50419e-05	0.000163263
PCCB	0.216909	2.50734e-05	0.000163399
DNAJB14	0.216833	2.52422e-05	0.000164446
DIS3L	0.216804	2.53067e-05	0.000164812
EIF4G2	0.216781	2.5358e-05	0.000165092
PEAR1	0.2167	2.55381e-05	0.000166133
CYLD	0.216672	2.56017e-05	0.000166398
DOCK1	0.216669	2.56087e-05	0.000166398
DLG2	0.216547	2.58854e-05	0.000167977
MFAP3	0.216493	2.60097e-05	0.000168662
SPRY3	0.216486	2.60249e-05	0.000168662
FETUB	0.216475	2.60497e-05	0.000168768
RBBP5	0.216451	2.61051e-05	0.000169072
EIF3J	0.216439	2.61331e-05	0.000169143
LOC100131726	0.216413	2.61934e-05	0.000169424
C14orf43	0.216332	2.63789e-05	0.000170513
ANUBL1	0.216275	2.65126e-05	0.000171195
BCL2L2	0.216239	2.65974e-05	0.000171536
GPR182	0.216192	2.67067e-05	0.000172129
MTMR10	0.216162	2.67776e-05	0.00017253
CCNT2	0.215904	2.73916e-05	0.000176031
TMEM150C	0.215842	2.75392e-05	0.000176865
TXNIP	0.215832	2.75654e-05	0.000176976
GIMAP8	0.215789	2.76689e-05	0.000177584
CLEC14A	0.215763	2.77314e-05	0.000177928
RAPGEF6	0.215612	2.81015e-05	0.000180012
ARMCX5	0.215596	2.81417e-05	0.000180212
SRRM1	0.215475	2.84411e-05	0.000182071
CPS1	0.215462	2.8472e-05	0.00018221
AZGP1	0.21545	2.8503e-05	0.00018235
ADAMTS17	0.215356	2.87396e-05	0.000183628
SNX18	0.215331	2.88012e-05	0.000183903
NCK1	0.215325	2.88174e-05	0.000183919
SELENBP1	0.215323	2.88221e-05	0.000183919
CGA	0.215286	2.89157e-05	0.000184457
G3BP2	0.215174	2.92006e-05	0.000185976
C9orf5	0.215103	2.93827e-05	0.000187017
TBRG1	0.215098	2.93934e-05	0.000187025
RDH16	0.215083	2.9434e-05	0.000187164
PAICS	0.215077	2.94491e-05	0.0001872
RCBTB1	0.214925	2.98421e-05	0.000189396
ABHD5	0.214911	2.98779e-05	0.000189563
CXorf66	0.214869	2.99897e-05	0.000190211
SGEF	0.214861	3.001e-05	0.00019028
TFPI	0.214741	3.03249e-05	0.00019191
RPS6KA5	0.214688	3.0466e-05	0.00019268
KIAA1468	0.21461	3.06737e-05	0.000193871
DHX33	0.214582	3.075e-05	0.000194168
PTK2B	0.214278	3.15745e-05	0.000198745
WDR44	0.214256	3.16348e-05	0.000199061
SHANK2	0.214207	3.17713e-05	0.000199731
ALKBH8	0.214174	3.18633e-05	0.00020012
SCN8A	0.214098	3.2075e-05	0.00020122
PCGF5	0.213949	3.24922e-05	0.000203365
CFLAR	0.213841	3.27979e-05	0.00020502
ZNF584	0.213824	3.28478e-05	0.000205204
CSTF2T	0.213805	3.29021e-05	0.000205475
SERPINA5	0.213798	3.29212e-05	0.000205475
PCDHGA4	0.213798	3.29222e-05	0.000205475
ALDH1B1	0.213653	3.33382e-05	0.000208006
INSR	0.213555	3.36253e-05	0.000209666
MYNN	0.213543	3.36582e-05	0.000209778
CYP4A11	0.213541	3.36643e-05	0.000209778
EML1	0.213526	3.37091e-05	0.000209926
HIPK1	0.213474	3.38626e-05	0.000210816
C1R	0.213444	3.39506e-05	0.000211231
PRRG4	0.213392	3.41021e-05	0.000212108
CYP2J2	0.213366	3.41811e-05	0.000212419
ZNF91	0.213356	3.42109e-05	0.000212519
PNPLA3	0.21331	3.43462e-05	0.000213227
CNOT8	0.21322	3.46167e-05	0.000214706
EFHA2	0.213202	3.46688e-05	0.000214961
TRPC5	0.213159	3.48002e-05	0.000215709
UPB1	0.213143	3.48458e-05	0.000215925
ZC3H15	0.213103	3.49695e-05	0.000216624
AKR1D1	0.213068	3.50747e-05	0.000217208
COPS2	0.213051	3.51273e-05	0.000217466
TNFRSF10D	0.21303	3.51909e-05	0.000217762
AGXT2	0.212933	3.54868e-05	0.000219419
HAL	0.212894	3.56057e-05	0.000220017
SGK3	0.212833	3.5796e-05	0.000221125
CNN3	0.212724	3.61329e-05	0.000223068
UBE3A	0.212671	3.6299e-05	0.000223885
GTF2I	0.212524	3.67655e-05	0.000226552
GPT2	0.21245	3.70004e-05	0.000227788
HPR	0.212234	3.76964e-05	0.000231572
MGC21881	0.212196	3.78211e-05	0.000232195
ITIH1	0.21216	3.79362e-05	0.000232738
FBXO9	0.212086	3.81809e-05	0.000233899
STAM2	0.211979	3.8533e-05	0.000235911
SDPR	0.211939	3.86682e-05	0.000236666
TM6SF2	0.211926	3.8712e-05	0.000236861
ZC3H8	0.211904	3.87829e-05	0.000237172
BBS9	0.211856	3.89449e-05	0.000237994
TMEM47	0.211777	3.92102e-05	0.000239468
WDFY3	0.211765	3.92522e-05	0.000239652
TMEM233	0.211752	3.92939e-05	0.000239832
TGFBR3	0.211713	3.94271e-05	0.000240572
ATF2	0.211637	3.96845e-05	0.00024192
CYB5R4	0.211575	3.98975e-05	0.00024307
PDE4B	0.211558	3.99569e-05	0.000243134
PON1	0.211552	3.99783e-05	0.00024319
QDPR	0.211452	4.0321e-05	0.0002452
HMGN5	0.211372	4.06016e-05	0.00024673
C9orf64	0.211371	4.06046e-05	0.00024673
BDH1	0.211304	4.08389e-05	0.000247971
SCAPER	0.211221	4.11293e-05	0.000249658
DHRS1	0.211186	4.12532e-05	0.000250334
LRIG1	0.211173	4.13014e-05	0.000250537
CASC4	0.211087	4.16045e-05	0.000252235
LPAL2	0.211066	4.16821e-05	0.000252629
CYP7B1	0.21101	4.18827e-05	0.000253767
SLC22A10	0.210998	4.19263e-05	0.000253954
SRD5A2	0.210986	4.19679e-05	0.000254129
CYP2A13	0.210907	4.22551e-05	0.000255713
CEP76	0.210844	4.24824e-05	0.00025701
ADIPOR2	0.2108	4.26443e-05	0.000257911
HNRPLL	0.210669	4.31247e-05	0.0002605
ARMC1	0.210653	4.31837e-05	0.000260719
SPATA13	0.210629	4.32705e-05	0.000261065
NCOA2	0.210552	4.35566e-05	0.000262588
HSD17B8	0.210551	4.35626e-05	0.000262588
ZNF330	0.210439	4.39795e-05	0.000264781
KLKB1	0.210367	4.42542e-05	0.000266274
JHDM1D	0.210327	4.44028e-05	0.000267087
APOL6	0.210302	4.45009e-05	0.000267516
HIF1A	0.210265	4.46411e-05	0.000268278
SLC22A3	0.210231	4.47692e-05	0.000268885
PPM1L	0.21021	4.48504e-05	0.000269292
SMCR7L	0.210184	4.49503e-05	0.000269647
GNAQ	0.210176	4.49828e-05	0.000269761
TYW1B	0.210149	4.50866e-05	0.000270303
PARP4	0.210104	4.52598e-05	0.000271178
C6orf114	0.21007	4.53895e-05	0.000271791
DLD	0.210043	4.54967e-05	0.00027227
SLC47A1	0.210034	4.55289e-05	0.000272299
CLK4	0.209993	4.56918e-05	0.000273027
HIRA	0.209938	4.59062e-05	0.000274144
KRCC1	0.209887	4.61032e-05	0.000274969
SLC17A1	0.209885	4.61134e-05	0.000274969
NPY1R	0.209754	4.66316e-05	0.000277809
ANGPTL6	0.209605	4.72265e-05	0.000280934
USP2	0.209598	4.72554e-05	0.000280938
NFKB1	0.209494	4.76776e-05	0.000283153
SYNE1	0.209492	4.76849e-05	0.000283153
UBR1	0.209444	4.78789e-05	0.000283911
RPGR	0.209426	4.79525e-05	0.000284234
TIPARP	0.209379	4.8146e-05	0.000285296
ERRFI1	0.209355	4.82437e-05	0.00028579
SYNJ1	0.209341	4.83017e-05	0.000286048
KIAA0776	0.209235	4.87391e-05	0.00028821
SSTR1	0.209101	4.92948e-05	0.000291323
ASS1	0.209005	4.96989e-05	0.000293537
ZNF721	0.208943	4.99637e-05	0.000295014
NRN1	0.208912	5.0096e-05	0.000295708
TXNDC16	0.208882	5.02222e-05	0.000296365
ANO6	0.208799	5.05795e-05	0.000298208
TYW1	0.208748	5.07952e-05	0.000299391
OTUD7A	0.2086	5.1441e-05	0.000302839
TMPRSS2	0.208593	5.14702e-05	0.000302845
RGN	0.208537	5.1713e-05	0.000304081
JAK1	0.208507	5.18472e-05	0.00030469
CAPN7	0.208243	5.3019e-05	0.000311117
ZBTB6	0.208194	5.32375e-05	0.000312216
BDKRB2	0.208116	5.3591e-05	0.000314104
ARAF	0.208108	5.36256e-05	0.000314215
ZNRF2	0.207985	5.41904e-05	0.000317151
STAG2	0.207941	5.43884e-05	0.000318029
FN1	0.207931	5.44359e-05	0.000318214
TECPR1	0.207896	5.45989e-05	0.000318979
HGFAC	0.207739	5.53291e-05	0.000322961
ZNF425	0.207728	5.53786e-05	0.000323156
ENPP1	0.207717	5.54316e-05	0.000323301
KMO	0.207716	5.54361e-05	0.000323301
PIGK	0.2077	5.55094e-05	0.000323539
SHE	0.207671	5.56432e-05	0.00032413
KIAA1715	0.207645	5.57684e-05	0.000324764
DPY19L1	0.207494	5.64825e-05	0.000328465
ITSN1	0.207443	5.67242e-05	0.000329656
ACACB	0.207426	5.68074e-05	0.000329947
APOC3	0.207378	5.7039e-05	0.000331099
LATS2	0.207308	5.73735e-05	0.000332846
TIE1	0.20721	5.78501e-05	0.000335416
STAG1	0.207195	5.79269e-05	0.000335764
SLK	0.207189	5.79558e-05	0.000335834
PEX12	0.207143	5.81786e-05	0.000336807
KCND3	0.207137	5.82084e-05	0.000336807
GFOD1	0.207119	5.82955e-05	0.000337213
RBM43	0.207025	5.87583e-05	0.000339595
GLDC	0.207021	5.87809e-05	0.000339622
CCL14	0.206965	5.90586e-05	0.000340935
PSMA3	0.206907	5.93454e-05	0.000342293
RAD17	0.206755	6.0107e-05	0.000346084
RNF138	0.20675	6.01339e-05	0.000346139
SFRS2IP	0.206653	6.0628e-05	0.000348782
DLL1	0.206527	6.12707e-05	0.000352174
ARFGAP3	0.206485	6.14886e-05	0.000353121
PDE4DIP	0.206476	6.15344e-05	0.000353282
RB1	0.206358	6.21482e-05	0.000356395
PCDHGB7	0.20633	6.22925e-05	0.000357017
CELF1	0.206324	6.23227e-05	0.000357087
FOXA1	0.206311	6.23923e-05	0.000357383
LOC150786	0.206289	6.25104e-05	0.000357957
PSD4	0.206263	6.26442e-05	0.00035862
CFHR5	0.206189	6.30347e-05	0.000360648
FAM73A	0.206183	6.30648e-05	0.000360717
MATR3	0.206161	6.3184e-05	0.000361295
C1D	0.206142	6.32817e-05	0.00036175
TMEM204	0.20613	6.33441e-05	0.000362002
ZFR	0.206116	6.34233e-05	0.000362352
CLDN12	0.206109	6.34569e-05	0.000362439
PCDHGA9	0.206101	6.34996e-05	0.000362579
PLSCR4	0.205989	6.41015e-05	0.000365739
SAA4	0.20596	6.42548e-05	0.000366452
GREM2	0.205901	6.45709e-05	0.000367958
UGCG	0.205812	6.50543e-05	0.000370353
C1orf152	0.205806	6.50882e-05	0.000370353
MOSC1	0.205804	6.50993e-05	0.000370353
ORM2	0.205759	6.53457e-05	0.000371523
CHPT1	0.205698	6.56812e-05	0.000373217
YPEL5	0.205643	6.59803e-05	0.00037481
SAT1	0.205624	6.60861e-05	0.000375197
F11R	0.205616	6.61324e-05	0.000375353
HSP90B3P	0.205599	6.62252e-05	0.000375773
MPZL3	0.205582	6.63179e-05	0.000376097
PAN2	0.205552	6.64876e-05	0.00037694
JDP2	0.205414	6.72572e-05	0.000380977
TMCO7	0.205328	6.77406e-05	0.000383534
SCN4A	0.20516	6.86989e-05	0.00038814
THAP9	0.205157	6.87166e-05	0.00038814
ELTD1	0.205023	6.94854e-05	0.00039215
MAP3K5	0.204953	6.98919e-05	0.000394332
COX18	0.20492	7.00887e-05	0.00039533
CLINT1	0.204748	7.10989e-05	0.000400071
FBXO4	0.204728	7.12156e-05	0.000400439
GBA3	0.204723	7.12447e-05	0.00040049
CEP120	0.204636	7.17624e-05	0.000403173
DNAJC24	0.20461	7.19215e-05	0.000403839
CREBL2	0.204581	7.20899e-05	0.000404442
VWF	0.204568	7.21718e-05	0.000404788
C3P1	0.204557	7.22371e-05	0.00040504
RBBP9	0.20453	7.24e-05	0.000405805
MCCC1	0.204528	7.24143e-05	0.000405805
ZXDA	0.204439	7.29476e-05	0.000408564
ZFHX4	0.20442	7.30656e-05	0.00040911
AFARP1	0.204374	7.33445e-05	0.00041021
ITM2A	0.204368	7.33788e-05	0.000410287
USP30	0.204308	7.3747e-05	0.000412114
SFRS6	0.204295	7.38269e-05	0.000412445
RORC	0.20427	7.39818e-05	0.000413079
CALCOCO2	0.20425	7.4102e-05	0.000413634
CCDC132	0.204239	7.4171e-05	0.000413903
VPS13C	0.204162	7.46473e-05	0.000415979
GLYATL3	0.20409	7.50943e-05	0.000418031
NBPF14	0.204089	7.50995e-05	0.000418031
RASD1	0.204089	7.50995e-05	0.000418031
CCNDBP1	0.204079	7.51624e-05	0.000418264
IBTK	0.204023	7.55111e-05	0.000420087
HDC	0.203944	7.60073e-05	0.000422494
ZNF776	0.203811	7.68507e-05	0.00042623
DAO	0.203697	7.75807e-05	0.00042992
ZNF192	0.203689	7.76355e-05	0.000430104
SYT9	0.203682	7.76791e-05	0.000430226
BMX	0.203515	7.87617e-05	0.000435496
TRIM35	0.203511	7.87858e-05	0.000435508
HSDL2	0.203504	7.88296e-05	0.000435566
EIF3A	0.203473	7.9033e-05	0.000436511
ZNF564	0.203424	7.9353e-05	0.000438157
VPRBP	0.203327	7.99944e-05	0.000441576
YTHDF3	0.203314	8.00832e-05	0.000441944
TSSK1B	0.203291	8.0231e-05	0.000442637
LOC201651	0.203205	8.08065e-05	0.000445442
ECM2	0.203167	8.10601e-05	0.000446716
LARS2	0.203142	8.12279e-05	0.000447517
TOP1P1	0.20313	8.13095e-05	0.000447843
MOCOS	0.203088	8.15915e-05	0.000449272
BCKDHA	0.20305	8.18447e-05	0.000450542
KLHL26	0.202967	8.24056e-05	0.000453379
KLF15	0.20291	8.27998e-05	0.000455171
MRPL44	0.202851	8.32038e-05	0.000457265
TTBK2	0.202819	8.34244e-05	0.000458225
EPHA4	0.202804	8.35249e-05	0.00045865
SLC37A4	0.202777	8.37122e-05	0.000459523
SLC35F5	0.202664	8.44958e-05	0.000463471
THRB	0.202624	8.47702e-05	0.00046472
JAM2	0.202576	8.51082e-05	0.000466444
SENP6	0.202504	8.5614e-05	0.000468829
BRWD1	0.202494	8.56875e-05	0.000469103
RTP3	0.202447	8.60201e-05	0.000470795
PAPD7	0.202423	8.61909e-05	0.000471471
SCARA5	0.202412	8.62649e-05	0.000471745
MPP1	0.20225	8.74205e-05	0.000477671
SLFN5	0.20223	8.75661e-05	0.000478336
ALDH7A1	0.202205	8.77442e-05	0.000479046
KLF12	0.202043	8.89272e-05	0.000484973
SFMBT2	0.202031	8.90141e-05	0.000485314
ADH6	0.202018	8.91037e-05	0.00048567
LOC255167	0.201953	8.95837e-05	0.000488047
IFIH1	0.201921	8.98186e-05	0.000489092
HIPK2	0.201841	9.04131e-05	0.000491865
PCBD2	0.201784	9.0832e-05	0.00049374
BACE1	0.201665	9.17234e-05	0.000498313
RNF185	0.201614	9.21121e-05	0.000500005
KLF10	0.201611	9.21353e-05	0.000500005
CYP2U1	0.201511	9.2891e-05	0.000503695
PPIG	0.201478	9.31419e-05	0.000504643
TXK	0.201414	9.36332e-05	0.000506616
AFF4	0.201365	9.40133e-05	0.000508397
CRHBP	0.201346	9.41588e-05	0.000509045
GTPBP8	0.201296	9.4542e-05	0.000510978
CDC42EP3	0.201282	9.46497e-05	0.000511422
ZNF443	0.201118	9.59334e-05	0.000517656
PLCG2	0.201062	9.63707e-05	0.000519734
C8G	0.201038	9.6558e-05	0.000520462
C21orf91	0.200919	9.75011e-05	0.000524552
SUOX	0.20091	9.75781e-05	0.000524825
SEBOX	0.200879	9.78191e-05	0.000525837
SS18L1	0.200873	9.78706e-05	0.000525972
STXBP3	0.20084	9.81345e-05	0.000527106
SLC10A7	0.200825	9.82558e-05	0.000527615
GPR146	0.200808	9.8395e-05	0.00052822
FAM151B	0.200727	9.9048e-05	0.000531106
AADAT	0.200726	9.90505e-05	0.000531106
CHN2	0.200724	9.90659e-05	0.000531106
AGTR1	0.200679	9.94365e-05	0.00053295
SLC25A40	0.200666	9.95349e-05	0.000533198
GK	0.200653	9.96449e-05	0.000533636
CWC25	0.200622	9.98943e-05	0.000534684
DRD1	0.200578	0.000100256	0.000536233
ZNF136	0.200487	0.000101	0.000539879
NR1I2	0.200462	0.000101209	0.000540559
IFT88	0.200336	0.000102251	0.000545829
NR1H4	0.200315	0.00010243	0.000546642
YIPF4	0.200173	0.000103618	0.000552389
PITPNM2	0.20016	0.000103735	0.000552863
CES2	0.200141	0.000103888	0.000553238
RHOU	0.200114	0.000104122	0.000554332
GAS2	0.200094	0.000104286	0.000555058
CD82	0.200061	0.000104568	0.000556328
ITPR1	0.20006	0.00010458	0.000556328
KIAA1409	0.200013	0.000104979	0.000558151
SAA2	0.199966	0.000105385	0.000560159
BACH2	0.199955	0.000105477	0.000560497
CLOCK	0.199933	0.000105665	0.000561198
ZXDB	0.19989	0.000106038	0.000562878
ATMIN	0.199882	0.000106103	0.000563035
GLYAT	0.199837	0.000106489	0.000564671
THAP1	0.199828	0.000106569	0.000564948
MRPS22	0.199813	0.000106698	0.000565298
CPEB2	0.199783	0.000106957	0.000566398
ADAT1	0.199772	0.000107059	0.00056664
C8orf40	0.199734	0.000107384	0.000568056
NLN	0.199726	0.000107454	0.000568272
LOC100129387	0.199723	0.000107482	0.000568272
PRAMEF2	0.199698	0.000107702	0.000569289
AIFM1	0.199689	0.000107779	0.000569427
CROCCL1	0.199688	0.000107786	0.000569427
F7	0.199578	0.000108759	0.00057396
EPC2	0.199428	0.000110089	0.000580057
TBX3	0.199373	0.000110584	0.0005822
RNF111	0.19934	0.000110879	0.000583603
SEC63	0.199287	0.000111354	0.000585481
TSC22D2	0.19927	0.000111512	0.000586156
EEF2	0.199243	0.000111753	0.000587272
B4GALT1	0.199182	0.000112305	0.00058986
KCNJ3	0.199138	0.000112709	0.000591824
ASCC3	0.199115	0.00011292	0.00059262
TOR1B	0.199111	0.000112955	0.000592648
AIG1	0.199081	0.000113231	0.000593785
RNPC3	0.199057	0.000113451	0.000594783
AKIRIN1	0.199047	0.000113541	0.000595098
OTUD4	0.199019	0.000113795	0.000596271
PGM5	0.198857	0.000115296	0.000603502
C5orf35	0.198822	0.000115629	0.000605087
CCDC75	0.198816	0.000115684	0.000605216
TRUB1	0.198782	0.000116001	0.000606393
KLHL11	0.198743	0.000116368	0.000607993
MRPL35	0.198677	0.000116987	0.000610587
ASTN1	0.19866	0.000117155	0.000611146
MID2	0.198656	0.000117186	0.000611146
KIF26A	0.19857	0.000118007	0.000615104
NUP98	0.198447	0.000119189	0.000620619
MTUS1	0.198407	0.000119571	0.000622281
SLC38A9	0.19835	0.000120123	0.000624666
IL1R1	0.198297	0.000120635	0.000626673
ANKRD44	0.198258	0.000121016	0.000628489
SESN1	0.198238	0.000121211	0.000629175
RAB11FIP2	0.198202	0.000121561	0.000630499
HSD17B13	0.198169	0.000121892	0.000632047
ING1	0.198079	0.000122778	0.000636145
GRINL1A	0.198046	0.000123101	0.000637324
EFNB2	0.19799	0.000123657	0.000639867
PRR18	0.197935	0.00012421	0.000642398
CPN1	0.197913	0.000124429	0.000643362
MARVELD2	0.1979	0.000124555	0.000643848
PPARA	0.197855	0.000125012	0.000645872
TPI1P2	0.197831	0.000125256	0.000646967
TXNRD3IT1	0.197817	0.000125393	0.00064734
C9orf156	0.197738	0.000126189	0.000651277
RNF13	0.197644	0.000127151	0.000655732
AP1AR	0.197625	0.000127344	0.000656558
ALG2	0.197593	0.000127676	0.000658101
SPAG9	0.197574	0.000127865	0.000658903
GOPC	0.197568	0.000127931	0.000659077
UEVLD	0.197462	0.000129025	0.000664196
TMEM33	0.197343	0.000130268	0.000669727
PEX7	0.197201	0.000131759	0.000676698
FEM1B	0.197141	0.000132392	0.000679245
HAPLN4	0.197094	0.000132889	0.000681443
UBLCP1	0.197035	0.000133522	0.000684337
MTHFS	0.197007	0.000133823	0.000685704
ALB	0.196983	0.000134079	0.000686843
G2E3	0.196926	0.000134692	0.000689627
HEATR3	0.196824	0.0001358	0.000694943
CYP39A1	0.196786	0.000136213	0.000696519
RND3	0.196669	0.000137492	0.000702337
SNX12	0.196543	0.000138895	0.000708594
SC4MOL	0.196498	0.000139392	0.000710952
SLC30A5	0.196445	0.000139978	0.000713207
CREG1	0.196415	0.000140322	0.000714597
FAM59A	0.196337	0.00014119	0.000718649
RSBN1L	0.196245	0.000142232	0.00072358
ABHD6	0.196176	0.000143026	0.000727248
ZFP161	0.196168	0.000143115	0.000727514
CAST	0.196125	0.000143607	0.000729645
ZNF277	0.196048	0.000144495	0.000733224
INS-IGF2	0.19604	0.000144585	0.000733494
TTC5	0.195897	0.000146238	0.000740932
MRC1	0.19589	0.000146324	0.000740998
ADAMTSL3	0.19589	0.000146325	0.000740998
PDIA3P	0.195738	0.000148109	0.000749082
RRN3	0.195728	0.00014822	0.00074945
LOC100132111	0.195665	0.000148971	0.000753058
IL7R	0.195589	0.000149875	0.000757051
COQ2	0.195554	0.000150295	0.000758979
RYBP	0.195501	0.000150927	0.0007614
LRRC70	0.195422	0.000151874	0.00076579
HSPA8	0.195415	0.000151967	0.000766017
HLCS	0.195411	0.000152014	0.000766017
LDHD	0.195402	0.000152123	0.000766104
G3BP1	0.195401	0.000152129	0.000766104
HERPUD1	0.195397	0.000152177	0.000766154
KL	0.195373	0.000152477	0.000767471
IDH1	0.195348	0.000152773	0.000768571
HSD11B1	0.195337	0.00015291	0.000769066
ZNF487	0.195255	0.000153908	0.000773375
THRAP3	0.195254	0.000153922	0.000773375
LCMT2	0.195234	0.000154161	0.00077438
TAL1	0.195224	0.000154288	0.000774826
ATRN	0.195168	0.000154972	0.000778064
HPD	0.195138	0.000155342	0.000779527
RIPPLY1	0.195075	0.000156124	0.000783056
BHMT	0.195009	0.000156944	0.00078697
KRT222	0.194953	0.000157649	0.000790109
CYP2A6	0.194908	0.000158208	0.000791912
ATXN7	0.194893	0.000158403	0.000792537
NOC3L	0.194873	0.000158652	0.000793538
ONECUT1	0.19485	0.000158942	0.000794788
SCAND3	0.194806	0.000159498	0.000796964
AGXT2L2	0.194763	0.000160036	0.000799257
AOX2P	0.194744	0.000160275	0.000800251
BCLAF1	0.194649	0.000161491	0.00080511
UGT2B28	0.194625	0.000161801	0.000806278
RSF1	0.194624	0.000161806	0.000806278
SLC25A20	0.194567	0.000162539	0.00080973
FAM160A2	0.194561	0.000162617	0.000809914
ANGPTL4	0.194431	0.000164298	0.000817059
RIF1	0.194412	0.000164553	0.000818127
VPS13B	0.194321	0.000165733	0.000823169
BPY2	0.194308	0.000165915	0.000823869
HADH	0.194289	0.000166155	0.000824853
FAM190B	0.194199	0.00016734	0.000829908
KLF13	0.194183	0.000167561	0.000830447
UHRF2	0.19418	0.000167592	0.000830447
SENP8	0.194179	0.000167615	0.000830447
PRKCE	0.19414	0.000168132	0.000832387
C11orf46	0.194107	0.000168561	0.000834303
TMEM5	0.194058	0.00016922	0.000837152
FUCA1	0.193989	0.000170149	0.000841534
SULT2A1	0.193918	0.000171106	0.000845849
FCN2	0.193848	0.000172056	0.000850245
[truncated: 17,922 more rows]

## Sheet: GSEA_KEGG
geneSet	description	enrichmentScore	normalizedEnrichmentScore	pValue	FDR	size	leadingEdgeNum	leadingEdgeId	genes
hsa04610	Complement and coagulation cascades	0.785739	2.48313	0	0	78	46	718;5265;1361;2157;729;2165;727;2160;710;731;3075;629;5340;2158;2266;2243;3426;5648;716;722;4153;732;3827;2147;2244;462;2;725;5627;7056;2161;730;720;7448;2153;7035;5104;715;3818;624;7450;733;2155;10747;717;3053	A2M;BDKRB2;C1R;C1S;C2;C3;C4A;C4BPA;C4BPB;C5;C6;C7;C8A;C8B;C8G;CFB;CFH;CFI;CPB2;F11;F12;F13B;F2;F5;F7;F8;F9;FGA;FGB;FGG;KLKB1;KNG1;MASP1;MASP2;MBL2;PLG;PROS1;SERPINA1;SERPINA5;SERPINC1;SERPIND1;SERPING1;TFPI;THBD;VTN;VWF
hsa00280	Valine, leucine and isoleucine degradation	0.775321	2.34004	0	0	47	30	4329;27034;38;64087;594;34;1629;18;10449;3712;84693;1962;223;26275;549;36;217;316;5095;3158;3032;11112;5096;219;64902;1738;56922;593;501;3033	ABAT;ACAA2;ACAD8;ACADM;ACADSB;ACAT1;AGXT2;ALDH1B1;ALDH2;ALDH6A1;ALDH7A1;ALDH9A1;AOX1;AUH;BCKDHA;BCKDHB;DBT;DLD;EHHADH;HADH;HADHB;HIBADH;HIBCH;HMGCS2;IVD;MCCC1;MCCC2;MCEE;PCCA;PCCB
hsa00071	Fatty acid degradation	0.770287	2.24696	0	0	42	26	1374;38;34;2180;10449;125;124;1962;223;51;36;284541;217;1376;2639;3032;127;219;1579;501;130;3033;131;126;51703;128	ACAA2;ACADM;ACADSB;ACAT1;ACOX1;ACSL1;ACSL5;ADH1A;ADH1B;ADH1C;ADH4;ADH5;ADH6;ADH7;ALDH1B1;ALDH2;ALDH7A1;ALDH9A1;CPT1A;CPT2;CYP4A11;CYP4A22;EHHADH;GCDH;HADH;HADHB
hsa00640	Propanoate metabolism	0.795292	2.17713	0	0	31	19	4329;38;594;34;8801;1629;18;8803;84693;1962;23417;26275;5095;5096;1738;32;593;3939;92483	ABAT;ACACB;ACADM;ACAT1;ALDH6A1;BCKDHA;BCKDHB;DBT;DLD;EHHADH;HIBCH;LDHA;LDHAL6B;MCEE;MLYCD;PCCA;PCCB;SUCLA2;SUCLG2
hsa00830	Retinol metabolism	0.696066	2.1605	0	0	63	38	51109;8630;125;124;54657;7365;284541;316;1558;1555;54884;1559;54579;127;54659;54658;1562;8228;8608;1579;130;1548;54490;7364;7366;131;126;7363;1576;10901;1551;5959;128;1577;728635;54600;1592;157506	ADH1A;ADH1B;ADH1C;ADH4;ADH5;ADH6;ADH7;AOX1;CYP26A1;CYP2A6;CYP2B6;CYP2C18;CYP2C8;CYP2C9;CYP3A4;CYP3A5;CYP3A7;CYP4A11;CYP4A22;DHRS4;DHRS4L1;HSD17B6;PNPLA4;RDH10;RDH11;RDH16;RDH5;RETSAT;UGT1A1;UGT1A3;UGT1A4;UGT1A5;UGT1A9;UGT2B10;UGT2B15;UGT2B28;UGT2B4;UGT2B7
hsa03010	Ribosome	-0.697309	-2.47731	0	0	131	76	55052;6194;65003;6173;6232;6138;2197;6124;29074;6182;51373;6170;6208;6175;6130;6125;6128;6136;6156;55168;25873;6142;6193;6135;6160;23521;79590;6224;6222;51264;6210;124995;6203;10573;6188;6229;6183;6168;6159;6137;64960;6152;6132;6143;54460;65005;6218;6161;7311;51021;6167;6150;11224;6157;6205;6147;6204;9045;6169;6209;6181;6223;9349;6201;6202;64928;6217;6155;3921;6141;6165;6176;6158;6227;6187;63875	FAU;MRPL10;MRPL11;MRPL12;MRPL14;MRPL17;MRPL18;MRPL20;MRPL23;MRPL24;MRPL27;MRPL28;MRPL9;MRPS12;MRPS15;MRPS16;MRPS17;MRPS18A;MRPS21;RPL11;RPL12;RPL13;RPL13A;RPL14;RPL15;RPL18;RPL18A;RPL19;RPL23;RPL23A;RPL24;RPL27;RPL27A;RPL28;RPL29;RPL30;RPL31;RPL32;RPL35;RPL35A;RPL36;RPL36A;RPL37;RPL37A;RPL38;RPL39;RPL4;RPL5;RPL6;RPL7A;RPL8;RPLP0;RPLP1;RPLP2;RPS10;RPS11;RPS14;RPS15;RPS15A;RPS16;RPS17;RPS18;RPS19;R…
hsa03040	Spliceosome	-0.550217	-1.93768	0	0.000165343	115	43	57461;22827;84321;10946;83443;27339;7307;6629;56259;55110;11338;9343;6634;84991;10907;3178;6100;6635;6625;4116;9092;6637;25766;22916;10084;10450;24148;151903;6636;6632;26121;6627;8896;6631;51690;57819;10262;6633;8175;6628;25804;10465;6626	BUD31;CCDC12;CTNNBL1;EFTUD2;HNRNPA1;ISY1;LSM2;LSM4;LSM7;MAGOH;MAGOHB;NCBP2;PPIE;PPIH;PQBP1;PRPF19;PRPF31;PRPF40B;PRPF6;PUF60;RBM17;RP9;SART1;SF3A2;SF3A3;SF3B4;SF3B5;SNRNP70;SNRPA;SNRPA1;SNRPB;SNRPB2;SNRPC;SNRPD1;SNRPD2;SNRPD3;SNRPE;SNRPF;SNRPG;THOC3;TXNL4A;U2AF1;U2AF2
hsa04110	Cell cycle	-0.579312	-2.01594	0	0.000220457	118	48	11200;7534;7040;3065;8317;10744;896;1871;10459;8379;1029;27127;890;1874;1032;7533;4085;994;51529;7272;699;990;983;993;7709;4175;9700;4172;701;4176;4174;898;51434;4171;995;8318;891;2810;1019;9978;9133;1869;1111;1870;5347;9232;991;9088	ANAPC11;ANAPC7;BUB1;BUB1B;CCNA2;CCNB1;CCNB2;CCND3;CCNE1;CDC20;CDC25A;CDC25B;CDC25C;CDC45;CDC6;CDC7;CDK1;CDK4;CDKN2A;CDKN2D;CHEK1;CHEK2;E2F1;E2F2;E2F3;E2F4;ESPL1;HDAC1;MAD1L1;MAD2L1;MAD2L2;MCM2;MCM3;MCM5;MCM6;MCM7;PKMYT1;PLK1;PTTG1;PTTG2;RBX1;SFN;SMC1B;TGFB1;TTK;YWHAH;YWHAZ;ZBTB17
hsa03030	DNA replication	-0.708259	-2.0215	0	0.000330686	36	15	5558;5422;2237;5982;84153;4175;4172;10535;4176;4174;4171;3978;5984;23649;5424	FEN1;LIG1;MCM2;MCM3;MCM5;MCM6;MCM7;POLA1;POLA2;POLD1;PRIM2;RFC2;RFC4;RNASEH2A;RNASEH2C
hsa00260	Glycine, serine and threonine metabolism	0.705304	2.02746	0	0.000436679	39	26	1491;29958;6470;211;8639;10993;189;9380;51268;441531;1757;27232;64902;1738;2731;1610;501;635;2628;2653;875;132158;113675;63826;4129;29968	AGXT;AGXT2;ALAS1;ALDH7A1;AOC3;BHMT;CBS;CTH;DAO;DLD;DMGDH;GATM;GCSH;GLDC;GLYCTK;GNMT;GRHPR;MAOB;PGAM4;PIPOX;PSAT1;SARDH;SDS;SDSL;SHMT1;SRR
hsa01212	Fatty acid metabolism	0.665393	1.96878	0	0.000491264	44	20	1374;38;34;2180;10449;1962;51;36;51144;1376;3032;3033;54995;60481;51703;55825;1892;54898;33;35	ACAA2;ACADL;ACADM;ACADS;ACADSB;ACAT1;ACOX1;ACSL1;ACSL5;CPT1A;CPT2;ECHS1;EHHADH;ELOVL2;ELOVL5;HADH;HADHB;HSD17B12;OXSM;PECR
hsa00220	Arginine biosynthesis	0.791685	1.95738	0	0.000524014	20	13	2805;384;27165;435;2875;2806;5009;2747;383;1373;84706;445;162417	ARG1;ARG2;ASL;ASS1;CPS1;GLS2;GLUD2;GOT1;GOT2;GPT;GPT2;NAGS;OTC
hsa04146	Peroxisome	0.607778	1.98274	0	0.000561444	82	38	847;5826;3295;2180;5194;5189;7498;54363;1962;11001;6342;51;570;283927;23417;8504;2053;189;5827;51268;92960;8309;5264;1384;5193;1610;5191;3417;5825;5824;51179;10901;51703;26061;55670;8800;54511;728635	ABCD3;ABCD4;ACOX1;ACOX2;ACSL1;ACSL5;AGXT;BAAT;CAT;CRAT;DAO;DHRS4;DHRS4L1;EHHADH;EPHX2;HACL1;HAO1;HAO2;HMGCLL1;HSD17B4;IDH1;MLYCD;NUDT7;PEX1;PEX11A;PEX11G;PEX12;PEX13;PEX19;PEX26;PEX3;PEX7;PHYH;PIPOX;PXMP2;SCP2;SLC27A2;XDH
hsa03320	PPAR signaling pathway	0.61502	1.95878	0	0.000582238	74	27	1374;34;5106;2180;1962;11001;116519;6342;51;284541;5105;1582;1376;10998;10580;3158;8309;1579;345;2710;5465;51129;5170;51703;440503;6256;2167	ACADM;ACOX1;ACOX2;ACSL1;ACSL5;ANGPTL4;APOA5;APOC3;CPT1A;CPT2;CYP4A11;CYP4A22;CYP8B1;EHHADH;FABP4;GK;HMGCS2;PCK1;PCK2;PDPK1;PLIN5;PPARA;RXRA;SCP2;SLC27A2;SLC27A5;SORBS1
hsa00020	Citrate cycle (TCA cycle)	0.725477	1.94197	0	0.000595471	30	14	1743;6392;5106;8801;48;8803;5105;6389;5091;1738;3417;55753;6390;2271	ACO1;DLD;DLST;FH;IDH1;OGDHL;PC;PCK1;PCK2;SDHA;SDHB;SDHD;SUCLA2;SUCLG2
hsa04920	Adipocytokine signaling pathway	0.598769	1.90234	0	0.00185588	69	26	1374;207;5106;2180;2538;3953;1147;51422;5599;10891;3667;5105;5781;4792;6774;8660;5562;5565;79602;4790;32;5465;2475;51703;6256;7132	ACACB;ACSL1;ACSL5;ADIPOR2;AKT1;CHUK;CPT1A;G6PC;IRS1;IRS2;LEPR;MAPK8;MTOR;NFKB1;NFKBIA;PCK1;PCK2;PPARA;PPARGC1A;PRKAA1;PRKAB2;PRKAG2;PTPN11;RXRA;STAT3;TNFRSF1A
hsa05150	Staphylococcus aureus infection	0.632097	1.89184	0	0.00201544	52	14	718;727;3075;629;5340;2266;3426;5648;716;4153;720;715;10747;717	C1R;C1S;C2;C3;C4A;C5;CFB;CFH;CFI;FGG;MASP1;MASP2;MBL2;PLG
hsa00650	Butanoate metabolism	0.697532	1.87702	0	0.00224578	27	19	79944;38;18;1962;123876;3158;7915;348158;622;3033;54988;54511;3157;1892;35;6296;3155;56898;39	ABAT;ACADS;ACAT1;ACAT2;ACSM2A;ACSM2B;ACSM3;ACSM5;ALDH5A1;BDH1;BDH2;ECHS1;EHHADH;HADH;HMGCL;HMGCLL1;HMGCS1;HMGCS2;L2HGDH
hsa00250	Alanine, aspartate and glutamate metabolism	0.656439	1.85727	0	0.00253274	35	15	18;2805;122622;27165;435;2875;189;2806;2346;7915;2747;1373;64902;84706;445	ABAT;ADSSL1;AGXT;AGXT2;ALDH5A1;ASL;ASS1;CPS1;FOLH1;GLS2;GLUD2;GOT1;GOT2;GPT;GPT2
hsa00450	Selenocompound metabolism	0.807916	1.84347	0	0.00298397	14	4	51091;1491;92935;9060	CTH;MARS2;PAPSS2;SEPSECS
hsa00620	Pyruvate metabolism	0.638311	1.84503	0.00392927	0.00300538	38	16	38;5106;223;217;5105;134526;9380;5091;219;1738;32;501;197257;3939;92483;2271	ACACB;ACAT1;ACOT12;ALDH1B1;ALDH2;ALDH7A1;ALDH9A1;DLD;FH;GRHPR;LDHA;LDHAL6B;LDHD;PC;PCK1;PCK2
hsa04923	Regulation of lipolysis in adipocytes	0.60257	1.84586	0	0.00302946	54	21	5295;207;5140;154;3667;8660;5290;1081;51099;3643;4886;5567;5592;5566;2167;196883;364;107;8503;5733;4881	ABHD5;ADCY1;ADCY4;ADRB2;AKT1;AQP7;CGA;FABP4;INSR;IRS1;IRS2;NPR1;NPY1R;PDE3B;PIK3CA;PIK3R1;PIK3R3;PRKACA;PRKACB;PRKG1;PTGER3
hsa00982	Drug metabolism	0.595227	1.83617	0	0.00317167	66	38	125;124;54657;7365;316;2330;2329;1557;1558;1555;1559;54579;127;54659;54658;2328;130;1548;54490;7364;7366;131;126;7363;2327;1576;128;1577;54600;2939;220;4129;1565;2938;4257;1571;4128;2944	ADH1A;ADH1B;ADH1C;ADH4;ADH5;ADH6;ADH7;ALDH1A3;AOX1;CYP2A6;CYP2B6;CYP2C19;CYP2C8;CYP2C9;CYP2D6;CYP2E1;CYP3A4;CYP3A5;FMO2;FMO3;FMO4;FMO5;GSTA1;GSTA2;GSTM1;MAOA;MAOB;MGST1;UGT1A1;UGT1A3;UGT1A4;UGT1A5;UGT1A9;UGT2B10;UGT2B15;UGT2B28;UGT2B4;UGT2B7
hsa00053	Ascorbate and aldarate metabolism	0.693088	1.82727	0.00389105	0.00340609	25	14	223;54657;7365;217;54579;54659;54658;219;9104;501;54490;7364;7366;7363	ALDH1B1;ALDH2;ALDH7A1;ALDH9A1;RGN;UGT1A1;UGT1A3;UGT1A4;UGT1A5;UGT2B10;UGT2B15;UGT2B28;UGT2B4;UGT2B7
hsa00380	Tryptophan metabolism	0.639732	1.81809	0	0.00361819	37	25	38;847;1962;223;217;316;2639;130013;6999;219;8564;501;51166;3033;55753;1892;224;8942;1545;23498;4129;4128;125061;1544;169355	AADAT;ACAT1;ACMSD;AFMID;ALDH1B1;ALDH2;ALDH3A2;ALDH7A1;ALDH9A1;AOX1;CAT;CYP1A2;CYP1B1;ECHS1;EHHADH;GCDH;HAAO;HADH;IDO2;KMO;KYNU;MAOA;MAOB;OGDHL;TDO2
hsa04931	Insulin resistance	0.539324	1.8124	0.0018622	0.00363237	105	35	2308;5295;1374;207;2998;5106;2538;11001;6514;51422;5599;10891;3667;5105;6196;10998;79660;5836;5781;4792;6774;8660;5562;5565;5290;3643;4790;32;5465;5581;84699;2475;5170;90673;7132	ACACB;AKT1;CPT1A;CREB3L3;FOXO1;G6PC;GYS2;INSR;IRS1;IRS2;MAPK8;MTOR;NFKB1;NFKBIA;PCK1;PCK2;PDPK1;PIK3CA;PIK3R1;PPARA;PPARGC1A;PPP1R3B;PPP1R3E;PRKAA1;PRKAB2;PRKAG2;PRKCE;PTPN11;PYGL;RPS6KA2;SLC27A2;SLC27A5;SLC2A2;STAT3;TNFRSF1A
hsa01200	Carbon metabolism	0.524127	1.79494	0	0.00478448	110	42	1743;4329;6392;38;847;34;8801;48;8803;2805;54363;84693;1962;229;6470;26275;2203;5095;10993;2875;189;2098;2806;441531;6389;2747;5091;5096;1373;84706;1738;9104;2731;3417;5631;51179;9563;55753;6390;128;2271;2653	ACADM;ACAT1;ACO1;ADH5;AGXT;ALDH6A1;ALDOB;CAT;CPS1;DLD;DLST;EHHADH;ESD;FBP1;FH;GCSH;GLDC;GLUD2;GOT1;GOT2;GPT;GPT2;H6PD;HAO1;HAO2;HIBCH;IDH1;MCEE;OGDHL;PC;PCCA;PCCB;PGAM4;PRPS1;RGN;SDHA;SDHB;SDHD;SDS;SHMT1;SUCLA2;SUCLG2
hsa04976	Bile secretion	0.557861	1.77671	0.00203666	0.00600433	68	33	5244;366;10599;6554;570;6580;10998;3949;8647;760;64241;64240;9971;6822;7363;5567;1576;6256;1244;10864;5566;2052;196883;107;361;28234;9429;115;3781;5243;8671;8714;1581	ABCB1;ABCB11;ABCB4;ABCC2;ABCC3;ABCG2;ABCG5;ABCG8;ADCY1;ADCY4;ADCY9;AQP4;AQP9;BAAT;CA2;CYP3A4;CYP7A1;EPHX1;KCNN2;LDLR;NR1H4;PRKACA;PRKACB;RXRA;SLC10A1;SLC22A1;SLC22A7;SLC27A5;SLC4A4;SLCO1B1;SLCO1B3;SULT2A1;UGT2B4
hsa05204	Chemical carcinogenesis	0.552804	1.7651	0	0.00649979	75	37	125;124;54657;7365;64816;1557;1558;1559;54579;127;54659;54658;1562;9;1553;130;3290;1548;54490;6822;7364;7366;131;126;7363;10;1576;1551;128;1577;54600;2052;2939;220;1545;2938;4257	ADH1A;ADH1B;ADH1C;ADH4;ADH5;ADH6;ADH7;ALDH1A3;CYP1B1;CYP2A13;CYP2A6;CYP2C18;CYP2C19;CYP2C8;CYP2C9;CYP3A4;CYP3A43;CYP3A5;CYP3A7;EPHX1;GSTA1;GSTA2;HSD11B1;MGST1;NAT1;NAT2;SULT2A1;UGT1A1;UGT1A3;UGT1A4;UGT1A5;UGT1A9;UGT2B10;UGT2B15;UGT2B28;UGT2B4;UGT2B7
hsa03460	Fanconi anemia pathway	-0.574403	-1.71054	0.00608519	0.0289681	44	18	6118;55120;80198;5395;2187;2175;672;641;8940;84126;2178;2177;2189;55215;29089;5888;9894;146956	ATRIP;BLM;BRCA1;EME1;FANCA;FANCB;FANCD2;FANCE;FANCG;FANCI;FANCL;MUS81;PMS2;RAD51;RPA2;TELO2;TOP3B;UBE2T
hsa03440	Homologous recombination	-0.601071	-1.69435	0	0.0293208	34	11	6118;7516;80198;672;641;8940;25788;8438;5888;5424;146956	BLM;BRCA1;EME1;MUS81;POLD1;RAD51;RAD54B;RAD54L;RPA2;TOP3B;XRCC2
hsa04260	Cardiac muscle contraction	-0.514103	-1.66421	0	0.0389264	74	26	1537;7137;7134;1351;1346;27092;779;4634;7381;480;9167;1337;1345;483;7139;784;1327;1329;782;29796;6548;7170;1340;7169;440567;7388	ATP1A4;ATP1B3;CACNA1S;CACNB1;CACNB3;CACNG4;COX4I1;COX5B;COX6A1;COX6B1;COX6C;COX7A1;COX7A2L;COX8A;CYC1;MYL3;SLC9A1;TNNC1;TNNI3;TNNT2;TPM2;TPM3;UQCR10;UQCRB;UQCRH;UQCRHL
hsa03410	Base excision repair	-0.589729	-1.64632	0.00795229	0.0421624	33	11	7374;27343;4350;2237;55247;4968;23583;7515;3978;4595;5424	FEN1;LIG1;MPG;MUTYH;NEIL3;OGG1;POLD1;POLL;SMUG1;UNG;XRCC1
hsa00240	Pyrimidine metabolism	-0.474125	-1.58296	0.00403226	0.0681874	96	31	7298;5558;318;83549;171568;54963;9533;124583;5422;5435;5436;6241;30834;51728;10623;79077;5438;4833;7371;955;4831;4830;30833;5439;10201;23649;7083;5437;4832;5424;1841	CANT1;DCTPP1;DTYMK;ENTPD6;NME1;NME2;NME3;NME4;NME6;NT5C;NUDT2;POLA1;POLA2;POLD1;POLR1C;POLR2F;POLR2G;POLR2H;POLR2I;POLR2J;POLR3C;POLR3H;POLR3K;PRIM2;RRM2;TK1;TYMS;UCK1;UCK2;UCKL1;ZNRD1
hsa05219	Bladder cancer	-0.549229	-1.58681	0.012024	0.0730448	40	12	1029;1613;4318;7380;11186;5605;3265;6714;1019;1869;1870;5595	CDK4;CDKN2A;DAPK3;E2F1;E2F2;HRAS;MAP2K2;MAPK3;MMP9;RASSF1;SRC;UPK3A
hsa03050	Proteasome	-0.520845	-1.53476	0.0122449	0.104256	44	19	5689;5705;5696;5709;5688;5704;5695;5694;5708;5714;5698;5685;5719;5699;5690;5691;5710;5692;11047	ADRM1;PSMA4;PSMA7;PSMB1;PSMB10;PSMB2;PSMB3;PSMB4;PSMB6;PSMB7;PSMB8;PSMB9;PSMC4;PSMC5;PSMD13;PSMD2;PSMD3;PSMD4;PSMD8
hsa05132	Salmonella infection	-0.43828	-1.44461	0.0104167	0.220733	83	20	64837;10163;81873;10552;10092;5603;10095;6349;60;2318;23207;3460;147700;10094;391;5585;5879;29108;10093;5595	ACTB;ARPC1A;ARPC1B;ARPC3;ARPC4;ARPC5;ARPC5L;CCL3L1;FLNC;IFNGR2;KLC2;KLC3;MAPK13;MAPK3;PKN1;PLEKHM2;PYCARD;RAC1;RHOG;WASF2
hsa03020	RNA polymerase	-0.5142	-1.41434	0.0423387	0.243574	31	10	171568;9533;5435;5436;30834;51728;10623;5438;5439;5437	POLR1C;POLR2F;POLR2G;POLR2H;POLR2I;POLR2J;POLR3C;POLR3H;POLR3K;ZNRD1
hsa00532	Glycosaminoglycan biosynthesis	-0.552872	-1.39411	0.0814664	0.250866	20	5	126792;26229;11285;64132;55501	B3GALT6;B3GAT3;B4GALT7;CHST12;XYLT2
hsa00190	Oxidative phosphorylation	-0.424542	-1.41992	0.0107527	0.25127	104	49	9377;245972;4708;535;4709;4706;4731;4722;8992;4717;4701;10063;4694;4700;126328;1537;1351;55967;1346;528;537;7381;4702;9167;1337;1345;4695;10312;54539;529;1327;533;1329;4710;4713;4715;4726;51079;4696;29796;56901;4716;4728;1340;4725;527;440567;7388;9296	ATP6AP1;ATP6V0A1;ATP6V0B;ATP6V0C;ATP6V0D2;ATP6V0E1;ATP6V1C1;ATP6V1E1;ATP6V1F;COX17;COX4I1;COX5A;COX5B;COX6A1;COX6B1;COX6C;COX7A1;COX7A2L;COX8A;CYC1;NDUFA1;NDUFA11;NDUFA12;NDUFA13;NDUFA2;NDUFA3;NDUFA4L2;NDUFA6;NDUFA7;NDUFA8;NDUFAB1;NDUFB10;NDUFB11;NDUFB2;NDUFB3;NDUFB4;NDUFB7;NDUFB9;NDUFC1;NDUFS3;NDUFS5;NDUFS6;NDUFS8;NDUFV3;TCIRG1;UQCR10;UQCRB;UQCRH;UQCRHL
hsa05130	Pathogenic Escherichia coli infection	-0.456149	-1.40114	0.0502092	0.252423	53	21	7430;2017;112714;7278;7534;23643;84617;81873;10552;10092;79861;10095;3875;10381;60;10094;9181;84790;203068;10376;10093	ACTB;ARHGEF2;ARPC1A;ARPC1B;ARPC3;ARPC4;ARPC5;ARPC5L;CTTN;EZR;KRT18;LY96;TUBA1B;TUBA1C;TUBA3C;TUBA3E;TUBAL3;TUBB;TUBB3;TUBB6;YWHAZ
hsa05016	Huntington disease	-0.365078	-1.32812	0.0249433	0.331083	174	56	4701;4694;4700;126328;5441;55567;1537;23236;1351;55967;5468;1346;127602;7381;4702;2876;3065;293;9167;1337;1345;4695;2902;54539;1639;5435;1327;1329;4710;4713;4715;4726;51079;4696;5436;29796;56901;10540;4716;4728;1212;1175;1173;5438;10126;1340;27113;581;4725;1211;440567;4899;7388;5331;5439;5437	AP2M1;AP2S1;BAX;BBC3;CLTA;CLTB;COX4I1;COX5B;COX6A1;COX6B1;COX6C;COX7A1;COX7A2L;COX8A;CYC1;DCTN1;DCTN2;DNAH14;DNAH3;DNAL4;GPX1;GRIN1;HDAC1;NDUFA1;NDUFA11;NDUFA12;NDUFA13;NDUFA2;NDUFA3;NDUFA4L2;NDUFA6;NDUFA7;NDUFA8;NDUFB10;NDUFB11;NDUFB4;NDUFB7;NDUFB9;NDUFS5;NDUFS6;NDUFS8;NRF1;PLCB1;PLCB3;POLR2F;POLR2G;POLR2H;POLR2I;POLR2J;POLR2L;PPARG;SLC25A6;UQCR10;UQCRB;UQCRH;UQCRHL
hsa04721	Synaptic vesicle cycle	-0.422113	-1.31819	0.0710059	0.337425	63	12	6809;10312;529;533;1759;1212;1175;1173;6804;1211;527;9296	AP2M1;AP2S1;ATP6V0B;ATP6V0C;ATP6V1E1;ATP6V1F;CLTA;CLTB;DNM1;STX1A;STX3;TCIRG1
hsa04114	Oocyte meiosis	-0.383664	-1.33138	0.0211416	0.34085	118	34	815;245711;6300;7534;64506;89869;10744;6195;5499;10459;5528;91860;27127;7533;4085;51529;5501;699;808;983;9700;286151;898;51434;995;891;9978;9133;5518;5595;5347;9232;991;9088	ANAPC11;ANAPC7;BUB1;CALM3;CALML4;CAMK2A;CCNB1;CCNB2;CCNE1;CDC20;CDC25C;CDK1;CPEB1;ESPL1;FBXO43;MAD2L1;MAD2L2;MAPK12;MAPK3;PKMYT1;PLCZ1;PLK1;PPP1CA;PPP1CC;PPP2R1A;PPP2R5D;PTTG1;PTTG2;RBX1;RPS6KA1;SMC1B;SPDYA;YWHAH;YWHAZ
hsa05340	Primary immunodeficiency	-0.450958	-1.28387	0.128571	0.346203	36	9	915;3561;930;7374;3718;6890;100;64421;8625	ADA;CD19;CD3D;DCLRE1C;IL2RG;JAK3;RFXANK;TAP1;UNG
hsa04144	Endocytosis	-0.346007	-1.30667	0.0154525	0.349415	228	39	81873;10552;5119;10092;116988;2348;80230;10095;1759;274;832;51160;6455;116985;29924;1212;381;55048;23396;1175;22905;1173;11267;58513;10094;116983;3265;1211;5371;2870;6714;10938;56904;128866;9146;55040;10093;55738;28964	ACAP3;AGAP3;AP2M1;AP2S1;ARAP1;ARF5;ARFGAP1;ARPC1A;ARPC1B;ARPC3;ARPC4;ARPC5;ARPC5L;BIN1;CAPZB;CHMP1A;CHMP4B;CLTA;CLTB;DNM1;EHD1;EPN1;EPN2;EPN3;EPS15L1;FOLR1;GIT1;GRK6;HGS;HRAS;PIP5K1C;PML;RUFY1;SH3GL1;SH3GLB2;SNF8;SRC;VPS28;VPS37C
hsa03430	Mismatch repair	-0.507366	-1.29342	0.128405	0.351409	23	10	5111;6742;4436;6118;5395;5982;9156;3978;5984;5424	EXO1;LIG1;MSH2;PCNA;PMS2;POLD1;RFC2;RFC4;RPA2;SSBP1
hsa05100	Bacterial invasion of epithelial cells	-0.41842	-1.33376	0.0603448	0.353209	73	19	3611;9564;5829;10163;10459;81873;10552;10092;10095;1759;60;5296;1212;10094;1211;391;6714;5879;10093	ACTB;ARPC1A;ARPC1B;ARPC3;ARPC4;ARPC5;ARPC5L;BCAR1;CLTA;CLTB;DNM1;ILK;MAD2L2;PIK3R2;PXN;RAC1;RHOG;SRC;WASF2
hsa05131	Shigellosis	-0.409263	-1.29752	0.0613108	0.356307	63	19	5216;6300;8767;7307;10163;10459;81873;10552;10092;5603;10095;60;10392;10094;391;6714;5879;10093;5595	ACTB;ARPC1A;ARPC1B;ARPC3;ARPC4;ARPC5;ARPC5L;MAD2L2;MAPK12;MAPK13;MAPK3;NOD1;PFN1;RAC1;RHOG;RIPK2;SRC;U2AF1;WASF2
hsa04666	Fc gamma R-mediated phagocytosis	-0.387874	-1.28443	0.0744681	0.358384	86	28	5880;6850;5058;8398;283748;3636;2209;27040;4082;10163;81873;10552;10092;65108;255189;10095;274;1072;5296;8877;23396;10094;3984;7408;5580;5879;10093;5595	ARPC1A;ARPC1B;ARPC3;ARPC4;ARPC5;ARPC5L;BIN1;CFL1;FCGR1A;INPPL1;LAT;LIMK1;MAPK3;MARCKS;MARCKSL1;PAK1;PIK3R2;PIP5K1C;PLA2G4D;PLA2G4F;PLA2G6;PRKCD;RAC1;RAC2;SPHK1;SYK;VASP;WASF2
